# Supplementary material for: Genome-wide prediction of CRISPR/Cas9 targets in Kluyveromyces marxianus and its application to obtain a stable haploid strain
Source: Sci Rep. 2018 May 9;8:7305. doi: 10.1038/s41598-018-25366-z (PMC5943413; doi:10.1038/s41598-018-25366-z)
Supplement: Supplementary file 2 — Dataset 1 [file 41598_2018_25366_MOESM2_ESM.xlsx]

## Sheet: Table S1(A)
(A) Growth curve and doubling time estimates of K. marxianus strains in 5 ml YPG, shaking at 250rpm at 30 °C.
Strains	Time	Average									Standard Deviation
	0	6	14	22	30	38	46	54	72		0	6	14	22	30	38	46	54	72
Km	0.2	1.86	14.9	25.2667	33.3333	36.1333	36.5	36.8333	37		0	0.0916515	0.360555	1.30128	1.00664	0.23094	0.866025	1.60728	1
4G5	0.2	2.21333	16.7667	29.8667	35.3333	40.8	42.8333	44	44.6667		0	0.080829	0.23094	1.79258	5.68976	1.0583	0.288675	1	1.25831
4G3	0.2	2.37333	15.9333	28.8	37.0667	40.8	42	43	42.8333		0	0.057735	1.7673	1.21655	2.3094	2.88444	0.866025	1.80278	1.04083
2GA	0.2	1.65333	11.9333	20.3333	27.7333	31.6	32.5	33.6667	32.8333		0	0.1	0.9	1.3	0.3	1.1	1.8	1.1	0.4
2DA	0.2	2.42667	16.7	30.6667	36.2667	39.6	43.6667	43.8333	43.5		0	0.113725	0.360555	0.503322	1.28582	1.0583	2.08167	0.288675	1.32288
Sc	0.2	1.03333	6.6	14.2667	18.5333	23.2	25	25.3333	26.5		0	0.0832666	0.1	0.305505	0.61101	1.0583	0	0.57735	1
													DT=( t – t. 0. )log 2/( log N - log N.0. )
														DT (h)	DT (min)
													Km	1.10659	66.3957
													4G5	1.13714	68.2283
													4G3	1.20927	72.556
													2GA	1.16496	69.8974
													2DA	1.19374	71.6241
													Sc	1.24177	74.5061

## Sheet: Table S1(B)
(B) Growth curve and doubling time estimates of K. marxianus 4G5 strain in 50 ml YPG at 30 and 37 °C.
Strains	Time	Average									Standard Deviation
	0	6	14	22	30	38	46	54	70		0	6	14	22	30	38	46	54	70
4G5-30°C	0.2	2.13333	13.4	24.6667	33.7333	36.4	40	41.6667	41.6667		0	0.0702377	0.360555	0.305505	1.66533	1.74356	0.5	2.08167	2.08167
4G5-37°C	0.2	3.12	12.7667	20.9333	26.2667	31.2	35.8333	34.5	34.5		0	0.02	0.152753	1.00664	2.66333	0.69282	0.57735	1.73205	1.73205
														DT=( t – t. 0. )log 2/( log N - log N.0. )
															DT (h)	DT (min)
														4G5-30°C	1.25306	75.1836
														4G5-37°C	1.63419	98.0516

## Sheet: Table S1(C)
(C) Growth curve and doubling time estimates of K. marxianus 4G5 strain in 7 ml YPG and YPL, shaking at 250 rpm at 25 and 30 °C, respectively.
YPG (L), 7ml, 250rpm
30°C/25°C	Average								Standard Deviation
	0	8	16	24	32	40	48	72	0	8	16	24	32	40	48	72
YPG-4G5-30°C	0.2	5.76667	35.8667	43.1667	51.3333	53.6667	54.6667	50.6667	0	0.404145	0.550757	0.057735	0.321455	0.152753	0.351188	0.11547
YPL-4G5-30°C	0.2	5.7	33.0667	42.3333	49	50.6667	50.3333	47.3333	0	0.173205	0.288675	0.208167	0.173205	0.208167	0.351188	0.351188
YPG-4G5-25°C	0.2	7.86667	15.0667	25.8333	35	45	44.3333	46.3333	0	0.288675	0.288675	0.404145	0.2	0.2	0.11547	0.251661
YPL-4G5-25°C	0.2	1.58667	19.3333	24.5	33.6667	48.6667	40.3333	44.3333	0	0.602771	0.152753	0.173205	0.057735	0.057735	0.057735	0.251661
													DT=( t – t. 0. )log 2/( log N - log N.0. )
															DT (h)	DT (min)
													YPG-4G5-30°C		1.25982	75.589
													YPL-4G5-30°C		1.30973	78.5839
													YPG-4G5-25°C		3.54325	212.595
													YPL-4G5-25°C		0.920962	55.2577

## Sheet: Table S1(D)
(D) The doubling time estimates of K. marxianus 4G5 strain in YPG at 30 °C in (A), (B) and (C) were used as 3 replicates to calculate the average doubling time of 4G5 strain in YPG at 30 °C.
3 replicates	DT (hour)		Vol.		mean (h)	variance (h)	Standard deviation (h)	Min (mins)	Max (mins)
(A) YPG galactose(30°C)	1.14		5ml		1.22	0.07	0.04	70.8	75.6
(B) YPG galactose(30°C)	1.26		7ml		DT=( t – t. 0. )log 2/( log N - log N.0. )
(C) YPG galactose(30°C)	1.25		50ml
