# Supplementary material for: Genome-wide prediction of CRISPR/Cas9 targets in Kluyveromyces marxianus and its application to obtain a stable haploid strain
Source: Sci Rep. 2018 May 9;8:7305. doi: 10.1038/s41598-018-25366-z (PMC5943413; doi:10.1038/s41598-018-25366-z)
Supplement: Supplementary file 3 — Dataset 2 [file 41598_2018_25366_MOESM3_ESM.xlsx]

## Sheet: ot1good_gRNA_g2_gc
Supplementary Table S3. Conservation of gRNA targets in the 8 Kluyveromyces marxianus genomes.
We listed the genes with at least 1 gRNA target conserved in the genomes of at least two Kluyveromyces marxianus strains.
For each conserved gRNA, we listed the genomes in which it existed.
The gene IDs were adapted from K. marxianus strain DMKU3-1042.
Gene ID	gRNA sequence	strains with conserved target of this gRNA	GC%
KLMA_80142	TTTGTTCACACTCAACGGCCAGG	KCTC 17555,CBS4857,IIPE453,DMB1,NBRC1777,DMKU3-1042	0.522
KLMA_80142	CCTACTTTGTTCACACTCAACGG	KCTC 17555,CBS4857,IIPE453,DMB1,NBRC1777,DMKU3-1042	0.478
KLMA_80142	GGACCAAAGAAAAGACCTACCGG	UFS-Y2791,KCTC 17555,CBS4857,IIPE453,NBRC1777,DMKU3-1042	0.522
KLMA_80142	CATCCGATGAATAATGTGTGTGG	UFS-Y2791,KCTC 17555,CBS4857,IIPE453,DMB1,NBRC1777,DMKU3-1042	0.435
KLMA_80142	GGTACTCTGGGGAGTTCAAAAGG	CBS4857,IIPE453,NBRC1777,DMB1,KCTC 17555	0.522
KLMA_80142	TTGAAAGTGAACACTTCGCCTGG	KCTC 17555,CBS4857,IIPE453,DMB1,NBRC1777,DMKU3-1042	0.478
KLMA_80142	CCGTTGAGTGTGAACAAAGTAGG	DMKU3-1042,DMB1	0.478
KLMA_80142	TTTCGTGACACAAGTCGTCGAGG	KCTC 17555,IIPE453,DMKU3-1042,DMB1,NBRC1777	0.522
KLMA_40019	TGCGGTTAAAAATTGAGACATGG	KCTC 17555,B0399,IIPE453	0.391
KLMA_40019	CCAAGGCACACCAAAAGCTGGGG	B0399,DMKU3-1042,KCTC 17555,CBS4857,IIPE453,DMB1,NBRC1777,UFS-Y2791	0.609
KLMA_40019	GATCGCCCCACTTATTGCTTTGG	CBS4857,IIPE453,DMKU3-1042,DMB1,NBRC1777	0.522
KLMA_40019	ACGGCATCCGTTGGATTATTGGG	CBS4857,B0399,NBRC1777,KCTC 17555	0.522
KLMA_40019	AGTAACGTCTGCATCTCTAGAGG	CBS4857,DMB1,KCTC 17555	0.478
KLMA_40019	TGTACAGCTTCAAGTTACAAGGG	NBRC1777,IIPE453,DMKU3-1042	0.435
KLMA_40019	ATCCAAGGCACACCAAAAGCTGG	B0399,KCTC 17555,CBS4857,IIPE453,DMB1,NBRC1777,DMKU3-1042	0.522
KLMA_40019	CAATCGACTCCACAAATCCTAGG	B0399,KCTC 17555,CBS4857,IIPE453,DMB1,NBRC1777,DMKU3-1042	0.478
KLMA_40019	CTTGGATCCTAATGTTCAGTTGG	KCTC 17555,CBS4857,IIPE453,DMB1,NBRC1777,DMKU3-1042	0.435
KLMA_40019	GTCACTTCTCTAATTACGGAAGG	B0399,KCTC 17555,CBS4857,IIPE453,DMB1,NBRC1777,DMKU3-1042	0.435
KLMA_40019	CAATATGAGCGTGGAATGGAAGG	B0399,KCTC 17555,CBS4857,IIPE453,DMB1,NBRC1777,DMKU3-1042	0.478
KLMA_40019	ACATATCACTGCAAAACCACCGG	KCTC 17555,CBS4857,IIPE453,DMB1,NBRC1777,DMKU3-1042	0.478
KLMA_40019	TTGTACAGCTTCAAGTTACAAGG	CBS4857,IIPE453,NBRC1777,KCTC 17555	0.391
KLMA_20189	GTCTTTCGTGTCGATTGTCTCGG	B0399,KCTC 17555,IIPE453,DMB1,NBRC1777,DMKU3-1042	0.522
KLMA_20189	AGGGATCGAGCCATTATTGAAGG	KCTC 17555,IIPE453,DMB1	0.478
KLMA_20189	GACCATCAATCTGGGATTGAAGG	B0399,KCTC 17555,CBS4857,IIPE453,DMB1,NBRC1777,DMKU3-1042	0.478
KLMA_20189	TCAGTCGGTAGTACATTGAGTGG	CBS4857,DMB1	0.478
KLMA_20189	TTCTTCATTGACTCGATAGACGG	B0399,DMKU3-1042,KCTC 17555,CBS4857,IIPE453,DMB1,NBRC1777,UFS-Y2791	0.435
KLMA_20189	AATTGACTATTAGCAGCCCGGGG	B0399,KCTC 17555,CBS4857,IIPE453,DMB1,NBRC1777,DMKU3-1042	0.522
KLMA_20189	GAACCAATTCCTACCAACTGGGG	CBS4857,B0399,IIPE453,DMB1,KCTC 17555	0.522
KLMA_20189	TGACCCAAGCTTCAAGGTAACGG	KCTC 17555,NBRC1777	0.522
KLMA_20189	GGTATACTAAGAACAGGAAGCGG	KCTC 17555,CBS4857,IIPE453,DMB1,NBRC1777,DMKU3-1042	0.478
KLMA_20189	TGACTTGTAATCATAGTTGTTGG	B0399,KCTC 17555,CBS4857,IIPE453,DMB1,NBRC1777,DMKU3-1042	0.348
KLMA_20189	GATTGTCTCGGTAGACATAAGGG	B0399,KCTC 17555,IIPE453,DMB1,NBRC1777,DMKU3-1042	0.478
KLMA_20189	CCCATATCTTGCACTTTCCCCGG	IIPE453,DMKU3-1042,DMB1	0.565
KLMA_20189	CGATTGTCTCGGTAGACATAAGG	B0399,KCTC 17555,IIPE453,DMB1,NBRC1777,DMKU3-1042	0.478
KLMA_20189	GACTTGTAATCATAGTTGTTGGG	CBS4857,B0399,DMKU3-1042,DMB1	0.391
KLMA_20189	AAATTGACTCGAACGGAAGCTGG	B0399,CBS4857,IIPE453,DMB1,NBRC1777,DMKU3-1042	0.478
KLMA_20189	ACCATCAATCTGGGATTGAAGGG	CBS4857,B0399,IIPE453,NBRC1777	0.478
KLMA_20189	GAACCAATTCCTACCAGCTGGGG	NBRC1777,DMKU3-1042	0.565
KLMA_20189	GATCGTGGGACAATGCTCTATGG	NBRC1777,DMKU3-1042	0.522
KLMA_20189	CCGGGGAAAGTGCAAGATATGGG	IIPE453,DMKU3-1042,DMB1	0.565
KLMA_20189	CTGTAAGGTATACTAAGAACAGG	CBS4857,IIPE453,DMKU3-1042,DMB1	0.391
KLMA_20189	GCGGAATTGGTGTAGGATGGAGG	B0399,KCTC 17555,IIPE453,DMB1,NBRC1777,DMKU3-1042	0.565
KLMA_50094	TCTTAATGCCAACCGATGGTGGG	B0399,KCTC 17555,CBS4857,IIPE453,DMB1,NBRC1777,DMKU3-1042	0.522
KLMA_50094	TCCATCTACAAGCGGGGGAGGGG	KCTC 17555,CBS4857,IIPE453,DMB1,NBRC1777,DMKU3-1042	0.652
KLMA_50094	ATTCCATCTACAAGCGGGGGAGG	KCTC 17555,CBS4857,IIPE453,DMB1,NBRC1777,DMKU3-1042	0.565
KLMA_50094	GCCCCTCCCCCGCTTGTAGATGG	CBS4857,IIPE453,DMKU3-1042,DMB1	0.696
KLMA_50094	TCGTGTGCAACCTTTCATAGAGG	KCTC 17555,B0399,DMB1,NBRC1777	0.478
KLMA_50094	ATCGGTTGGCATTAAGAAGAGGG	B0399,KCTC 17555,CBS4857,IIPE453,DMB1,NBRC1777,DMKU3-1042	0.478
KLMA_50094	CTTAATGCCAACCGATGGTGGGG	B0399,DMKU3-1042,KCTC 17555,CBS4857,IIPE453,DMB1,NBRC1777,UFS-Y2791	0.565
KLMA_50094	TTGATTCCATCTACAAGCGGGGG	KCTC 17555,CBS4857,IIPE453,DMB1,NBRC1777,DMKU3-1042	0.522
KLMA_20187	CGAATAACTTCTCATTCTCTAGG	NBRC1777,IIPE453	0.391
KLMA_20187	ATAACTTCTCATTCTCTAGGAGG	KCTC 17555,CBS4857,IIPE453,DMB1,NBRC1777,DMKU3-1042	0.391
KLMA_20187	TCGGTTGATGCAAATAGCAACGG	KCTC 17555,CBS4857,IIPE453,DMB1,NBRC1777,DMKU3-1042	0.478
KLMA_20187	GGTACGAAATTGAGTGCTCCTGG	KCTC 17555,CBS4857,IIPE453,DMB1,NBRC1777,DMKU3-1042	0.522
KLMA_20187	AGGTTCAGCAAGTTGGAAGTCGG	UFS-Y2791,KCTC 17555,CBS4857,IIPE453,DMB1,NBRC1777,DMKU3-1042	0.522
KLMA_20187	TAATGCCGCAGACGCATCTACGG	KCTC 17555,CBS4857,IIPE453,DMB1,NBRC1777,DMKU3-1042	0.565
KLMA_20187	AGCGCGGTTCTTGACAAACATGG	UFS-Y2791,KCTC 17555,CBS4857,IIPE453,DMB1,NBRC1777,DMKU3-1042	0.522
KLMA_20187	GATCAATGGTGCGTTAATCTGGG	UFS-Y2791,KCTC 17555,CBS4857,IIPE453,DMB1,NBRC1777,DMKU3-1042	0.478
KLMA_20187	ATCTACGGATATTCTAACAAGGG	KCTC 17555,CBS4857,IIPE453,DMB1,NBRC1777,DMKU3-1042	0.391
KLMA_20187	ATGCGCAATCGCTCCCTCTATGG	NBRC1777,DMKU3-1042	0.565
KLMA_20187	TAACAAGGGCGCACAAGCGCGGG	KCTC 17555,CBS4857,IIPE453,DMB1,NBRC1777,DMKU3-1042	0.652
KLMA_20187	GGTGTGGCGGCTTCTGTATCTGG	KCTC 17555,IIPE453,DMB1,NBRC1777	0.609
KLMA_20187	CAAAGGGTGCACCAGCCCATAGG	CBS4857,IIPE453,DMKU3-1042,DMB1,KCTC 17555	0.609
KLMA_20187	TGCGAAGCTTGTATGCCTTTCGG	KCTC 17555,CBS4857,IIPE453,DMB1,NBRC1777,DMKU3-1042	0.522
KLMA_20187	CGCCGATCGTTCTCTACACTGGG	UFS-Y2791,KCTC 17555,CBS4857,IIPE453,DMB1,NBRC1777,DMKU3-1042	0.609
KLMA_20187	AACGCAACGTCTAAGTAACAAGG	KCTC 17555,CBS4857,IIPE453,DMB1,NBRC1777,DMKU3-1042	0.435
KLMA_20187	CTAACAAGGGCGCACAAGCGCGG	IIPE453,DMB1,UFS-Y2791	0.652
KLMA_20187	CTCCCAGTGTAGAGAACGATCGG	UFS-Y2791,KCTC 17555,CBS4857,IIPE453,DMB1,NBRC1777,DMKU3-1042	0.565
KLMA_20187	GTAATGAACGTGGAGTTAACGGG	KCTC 17555,CBS4857,IIPE453,DMB1,NBRC1777,DMKU3-1042	0.478
KLMA_20187	GACAACACAGTATAACAAGCTGG	CBS4857,IIPE453,DMB1,KCTC 17555	0.435
KLMA_20187	TGAGCCAGCTGCATTGCCAACGG	KCTC 17555,CBS4857,IIPE453,DMB1,NBRC1777,DMKU3-1042	0.609
KLMA_20187	GGACAACGGCCGAAAGAGCCAGG	CBS4857,IIPE453,DMB1,KCTC 17555	0.652
KLMA_20187	TAACAAGCTGGTAAGCTCCATGG	CBS4857,IIPE453,UFS-Y2791,DMB1,KCTC 17555	0.478
KLMA_20187	AGCGCGGGTATATGAAGATATGG	CBS4857,IIPE453,DMKU3-1042,DMB1,NBRC1777	0.478
KLMA_20187	TGTCGAATAGACAGAAACAACGG	CBS4857,DMKU3-1042,KCTC 17555	0.435
KLMA_20186	GACTAGACTCCATGATTCAATGG	B0399,KCTC 17555,CBS4857,IIPE453,DMB1,NBRC1777,DMKU3-1042	0.435
KLMA_20186	TGTATTCAAAGACGATGGCCTGG	NBRC1777,DMB1	0.478
KLMA_20186	ACTCTTCTAGCCATGATGGTCGG	B0399,KCTC 17555,CBS4857,IIPE453,DMB1,NBRC1777,DMKU3-1042	0.522
KLMA_20186	GCAGGAACAGAGGCCGGTCTGGG	B0399,KCTC 17555,CBS4857,IIPE453,DMB1,NBRC1777,DMKU3-1042	0.696
KLMA_20186	CAGCGTTTGCCCGACCATCATGG	B0399,KCTC 17555,CBS4857,IIPE453,DMB1,NBRC1777,DMKU3-1042	0.609
KLMA_20186	CTCTTCTAGCCATGATGGTCGGG	B0399,KCTC 17555,CBS4857,IIPE453,DMB1,NBRC1777,DMKU3-1042	0.565
KLMA_20186	TGGATCACAGCTCGGTTGACAGG	KCTC 17555,CBS4857,IIPE453,DMB1,NBRC1777,DMKU3-1042	0.565
KLMA_20186	GTACATTTCCAGTGCCGGATTGG	B0399,KCTC 17555,CBS4857,IIPE453,DMB1,NBRC1777,DMKU3-1042	0.522
KLMA_20186	GCACTGTGAACATCTATACTTGG	CBS4857,IIPE453,KCTC 17555	0.435
KLMA_20186	TGGCACCAGTCATTCATCAATGG	CBS4857,B0399,DMB1	0.478
KLMA_20186	CTAGTCTCCGGGACAGACGAAGG	B0399,KCTC 17555,CBS4857,IIPE453,DMB1,NBRC1777,DMKU3-1042	0.609
KLMA_20186	CTGGTTCCCTCTTAGCTACTGGG	KCTC 17555,IIPE453	0.565
KLMA_20186	CGAGGTGCCAGCCTCCAATCCGG	CBS4857,B0399,DMKU3-1042,DMB1,KCTC 17555	0.696
KLMA_20186	AATCATGGAGTCTAGTCTCCGGG	KCTC 17555,CBS4857,IIPE453,DMB1,NBRC1777,DMKU3-1042	0.522
KLMA_20186	AGCACCTGAAGATGAATGAGCGG	NBRC1777,DMKU3-1042	0.522
KLMA_20186	GGCACCAGTCATTCATCAATGGG	KCTC 17555,CBS4857,IIPE453,DMB1,NBRC1777,DMKU3-1042	0.522
KLMA_20186	TCAAGGGCCTTCGTCTGTCCCGG	B0399,KCTC 17555,CBS4857,IIPE453,DMB1,NBRC1777,DMKU3-1042	0.652
KLMA_20186	AAGTATAGATGTTCACAGTGCGG	B0399,CBS4857,IIPE453,DMB1,NBRC1777,DMKU3-1042	0.435
KLMA_20186	TTTCCAGTTTACGTCGTTTACGG	KCTC 17555,B0399,IIPE453	0.435
KLMA_20186	AGACGCTTGAGCCTGCCGATAGG	B0399,KCTC 17555,CBS4857,IIPE453,DMB1,NBRC1777,DMKU3-1042	0.609
KLMA_20186	AGTGCGGCAAGGCCTTTGCCAGG	B0399,UFS-Y2791,KCTC 17555,IIPE453,DMB1,NBRC1777,DMKU3-1042	0.652
KLMA_20186	CTGTCCTGTCAACCGAGCTGTGG	B0399,UFS-Y2791	0.609
KLMA_20186	TCGATGCCAAAAGATCCAGCTGG	KCTC 17555,CBS4857,IIPE453,DMB1,NBRC1777,DMKU3-1042	0.522
KLMA_20186	GCCAGCCTCCAATCCGGCACTGG	CBS4857,NBRC1777	0.696
KLMA_20186	GATTCTGGCGCCGACGCGTCAGG	CBS4857,NBRC1777,IIPE453,DMKU3-1042,KCTC 17555	0.696
KLMA_20184	GAGGACTACCATTTCGCTTACGG	B0399,DMKU3-1042,KCTC 17555,CBS4857,IIPE453,DMB1,NBRC1777,UFS-Y2791	0.522
KLMA_20184	TAACCAACAGCTCTACCCCTTGG	B0399,UFS-Y2791,IIPE453,DMB1,NBRC1777,DMKU3-1042	0.522
KLMA_20184	ACCGCTGGCAGAAGTACCTTCGG	B0399,DMKU3-1042,KCTC 17555,CBS4857,IIPE453,DMB1,NBRC1777,UFS-Y2791	0.609
KLMA_20184	GCAATTCATCATTAGCGACTTGG	B0399,IIPE453,DMKU3-1042,DMB1	0.435
KLMA_20184	CAAATTCCAACTCAGTGGTTAGG	CBS4857,IIPE453,NBRC1777,KCTC 17555	0.435
KLMA_20184	GCCTGTGTAACTAGAGGTTGTGG	CBS4857,B0399,DMB1,NBRC1777	0.522
KLMA_20184	AACGGTCACTCATGGGCTGCCGG	B0399,KCTC 17555,CBS4857,IIPE453,DMB1,NBRC1777,DMKU3-1042	0.652
KLMA_20184	ACCAGCTGCAGAGTCATAGTAGG	IIPE453,DMKU3-1042,DMB1	0.522
KLMA_20184	CGCTTACGGTATGAAGCTCTGGG	B0399,DMKU3-1042,KCTC 17555,CBS4857,IIPE453,DMB1,NBRC1777,UFS-Y2791	0.565
KLMA_20184	AGCGAAATGGTAGTCCTCGCTGG	DMKU3-1042,DMB1	0.565
KLMA_20184	CGCCGTTGAGTAAAGTAACACGG	B0399,DMKU3-1042,KCTC 17555,CBS4857,IIPE453,DMB1,NBRC1777,UFS-Y2791	0.522
KLMA_20184	GTCAACCAGAGTAGCTGAGTTGG	B0399,KCTC 17555,IIPE453,DMB1,NBRC1777,DMKU3-1042	0.522
KLMA_20184	AGCGGTAGGGTTTGCACTAGGGG	CBS4857,NBRC1777	0.609
KLMA_20184	TTCTGTACACAGCAGCGGTAGGG	CBS4857,NBRC1777,KCTC 17555	0.565
KLMA_20184	AGTCACTAAGACTTTGGAGCCGG	CBS4857,B0399,NBRC1777,KCTC 17555	0.522
KLMA_20184	CTTTACTCAACGGCGTTGATTGG	KCTC 17555,CBS4857,IIPE453,DMB1,NBRC1777,DMKU3-1042	0.478
KLMA_20184	AACAATACGGTTCTGGCGACTGG	NBRC1777,IIPE453,DMKU3-1042,DMB1	0.522
KLMA_20184	AGTACTATCGATGCTAGTGGTGG	B0399,KCTC 17555,CBS4857,IIPE453,DMB1,DMKU3-1042	0.478
KLMA_20184	ACCTACTATGACTCTGCAGCTGG	IIPE453,DMKU3-1042,DMB1	0.522
KLMA_20184	CGGTATGAAGCTCTGGGGTGAGG	KCTC 17555,B0399,UFS-Y2791	0.609
KLMA_20184	GCTACCATGGTCCGAACAAAAGG	B0399,DMKU3-1042,KCTC 17555,CBS4857,IIPE453,DMB1,NBRC1777,UFS-Y2791	0.522
KLMA_20184	TTTCTGTACACAGCAGCGGTAGG	KCTC 17555,NBRC1777	0.522
KLMA_20184	GCTCTGGGAGAAGAAGTCGTAGG	B0399,DMKU3-1042,KCTC 17555,CBS4857,DMB1,NBRC1777,UFS-Y2791	0.565
KLMA_20184	AGTCCAAGGGGTAGAGCTGTTGG	KCTC 17555,IIPE453,DMKU3-1042	0.565
KLMA_20184	AGACAGCTTGCAATCTGGCTGGG	B0399,KCTC 17555,CBS4857,IIPE453,DMB1,NBRC1777,DMKU3-1042	0.565
KLMA_20184	ACCTACTATGACTCCGCAGCTGG	CBS4857,B0399,NBRC1777,KCTC 17555	0.565
KLMA_20184	CGGGTTCCTAACCACTGAGTTGG	B0399,KCTC 17555,CBS4857,IIPE453,NBRC1777,UFS-Y2791	0.565
KLMA_20184	ACCTCAACACAATACGATTTCGG	KCTC 17555,B0399,IIPE453,DMKU3-1042,DMB1	0.435
KLMA_20184	ACCGAAATCGTATTGTGTTGAGG	B0399,DMKU3-1042,KCTC 17555,CBS4857,IIPE453,DMB1,UFS-Y2791	0.435
KLMA_20184	GGGTATTCTACGCTTGAACCAGG	B0399,DMKU3-1042,KCTC 17555,CBS4857,IIPE453,DMB1,NBRC1777,UFS-Y2791	0.522
KLMA_20184	ACCTCTAGTTACACAGGCAATGG	NBRC1777,IIPE453	0.478
KLMA_20184	CAACGGTATGAGTCGGACCTGGG	CBS4857,IIPE453,DMKU3-1042,DMB1	0.609
KLMA_20184	TGGAGCCGGCCAACATTGATGGG	KCTC 17555,CBS4857,IIPE453,DMB1,NBRC1777,DMKU3-1042	0.609
KLMA_20184	AAAATACGGTTCTGGCGATTGGG	CBS4857,KCTC 17555	0.478
KLMA_20184	ATACTTGGTGTCGTAGTCCAAGG	CBS4857,KCTC 17555	0.478
KLMA_20184	CAGCTTGCAATCTGGCTGGGCGG	CBS4857,NBRC1777,IIPE453,DMKU3-1042,UFS-Y2791	0.652
KLMA_20184	AAAAATACGGTTCTGGCGATTGG	CBS4857,KCTC 17555	0.435
KLMA_20184	GTTCGCAACATCACGGATCAAGG	CBS4857,B0399,NBRC1777,KCTC 17555	0.522
KLMA_20184	GCTGCCGGTTTGTACGAGAACGG	B0399,CBS4857,IIPE453,DMB1,NBRC1777,DMKU3-1042	0.609
KLMA_20184	ACCCATACCTTGAACCAATGGGG	B0399,KCTC 17555,CBS4857,IIPE453,DMB1,NBRC1777,DMKU3-1042	0.522
KLMA_20184	TCGCTTACGGTATGAAGCTCTGG	B0399,KCTC 17555,CBS4857,IIPE453,DMB1,NBRC1777,DMKU3-1042	0.522
KLMA_20184	TAGAACTTGTTAGTTTCGTATGG	KCTC 17555,CBS4857,IIPE453,DMB1,NBRC1777,DMKU3-1042	0.348
KLMA_20184	ACAATACGGTTCTGGCGACTGGG	NBRC1777,B0399,IIPE453,DMKU3-1042,DMB1	0.565
KLMA_20184	CAAATTCCAACTCGGTGGTTAGG	DMKU3-1042,DMB1	0.478
KLMA_20184	GAGATTGCCTCTACCACTAAGGG	B0399,KCTC 17555,CBS4857,IIPE453,DMB1,NBRC1777,DMKU3-1042	0.522
KLMA_20184	ACCACAACCTCTAGTTACACAGG	B0399,CBS4857,IIPE453,DMB1,NBRC1777,DMKU3-1042	0.478
KLMA_20184	GAAATGGTAGTCCTCGCTGGAGG	DMKU3-1042,DMB1	0.565
KLMA_20184	ACAACGGTATGAGTCGGACTTGG	KCTC 17555,B0399,NBRC1777	0.522
KLMA_20184	ACGGTAAACGTGGTGGCACTAGG	B0399,KCTC 17555,CBS4857,IIPE453,DMB1,NBRC1777,DMKU3-1042	0.565
KLMA_20184	CAACTCAGTGGTTAGGAACCCGG	B0399,KCTC 17555,CBS4857,IIPE453,NBRC1777,UFS-Y2791	0.565
KLMA_20184	ATCGTTGGCTCGCAGGAATCAGG	CBS4857,NBRC1777	0.565
KLMA_20184	ACTGGTGTAAGTCAAAGCGTTGG	CBS4857,B0399,NBRC1777,KCTC 17555	0.478
KLMA_20184	ACAATCGGTTACCGTCACTTGGG	B0399,KCTC 17555,CBS4857,IIPE453,DMB1,NBRC1777,DMKU3-1042	0.522
KLMA_20184	CAACGGTATGAGTCGGACTTGGG	KCTC 17555,B0399,NBRC1777	0.565
KLMA_20184	TAGTATTAACATACATGGTTGGG	B0399,KCTC 17555,IIPE453,DMB1,NBRC1777,DMKU3-1042	0.348
KLMA_20184	ACCAGCTGCGGAGTCATAGTAGG	CBS4857,B0399,NBRC1777,KCTC 17555	0.565
KLMA_20184	TGGGCACTAGCTTACGCTGGTGG	KCTC 17555,CBS4857,IIPE453,DMB1,NBRC1777,DMKU3-1042	0.609
KLMA_20184	TCTAACCCATCAATGTTGGCCGG	B0399,DMKU3-1042,KCTC 17555,CBS4857,IIPE453,DMB1,NBRC1777,UFS-Y2791	0.522
KLMA_20184	CAACTCGGTGGTTAGGAACCCGG	DMKU3-1042,DMB1	0.609
KLMA_20184	ACCTCGACAACGGTATGAGTCGG	B0399,KCTC 17555,CBS4857,IIPE453,DMB1,NBRC1777,DMKU3-1042	0.565
KLMA_20184	ATGATGGGTTTGCAACATCACGG	IIPE453,DMKU3-1042,DMB1	0.478
KLMA_20183	CAACGTTTCTATCGTTGGCAAGG	B0399,KCTC 17555,IIPE453,DMB1,NBRC1777,DMKU3-1042	0.478
KLMA_20183	GCGATAGAGGTCCAAACTAACGG	B0399,DMKU3-1042,KCTC 17555,CBS4857,IIPE453,DMB1,NBRC1777,UFS-Y2791	0.522
KLMA_20183	GGCCCCCCTCCAATGTCTTTAGG	B0399,KCTC 17555,CBS4857,IIPE453,DMB1,NBRC1777,DMKU3-1042	0.609
KLMA_20183	CGGGGTTTAATGACGTTGCCTGG	B0399,CBS4857,IIPE453,DMB1,NBRC1777,DMKU3-1042	0.565
KLMA_20183	GACTCTGGGGATACGGCTGTTGG	B0399,KCTC 17555,CBS4857,IIPE453,DMB1,NBRC1777,DMKU3-1042	0.609
KLMA_20183	GTCCATAAAAAGGGTTCATCGGG	CBS4857,IIPE453,DMB1	0.478
KLMA_20183	CATTGCCTGCTAATGGGACTGGG	KCTC 17555,UFS-Y2791,DMKU3-1042	0.565
KLMA_20183	GATCAGGTGAGCTTACTATGTGG	B0399,KCTC 17555,CBS4857,IIPE453,DMB1,NBRC1777,DMKU3-1042	0.478
KLMA_20183	ACGAAATTAAAATCGTCAAAGGG	KCTC 17555,CBS4857,IIPE453,DMB1,NBRC1777,DMKU3-1042	0.348
KLMA_20183	AGTTGGACGAAAGCGGGACCTGG	B0399,DMKU3-1042,KCTC 17555,CBS4857,IIPE453,DMB1,NBRC1777,UFS-Y2791	0.609
KLMA_20183	GTAGGACAGCTACTTCTATGGGG	B0399,DMKU3-1042,KCTC 17555,CBS4857,IIPE453,DMB1,NBRC1777,UFS-Y2791	0.522
KLMA_20183	GGATGCATATGAGCGACTCTGGG	B0399,KCTC 17555,CBS4857,IIPE453,DMB1,NBRC1777,DMKU3-1042	0.565
KLMA_20183	TGATCTAAGGCCGTATCCAGCGG	B0399,KCTC 17555,CBS4857,IIPE453,DMB1,NBRC1777,DMKU3-1042	0.565
KLMA_20183	AAGTCATCTCCGCCAATGACTGG	B0399,KCTC 17555,CBS4857,IIPE453,DMB1,NBRC1777,DMKU3-1042	0.522
KLMA_20183	GCGAGATAATTCTTGTTTGTAGG	B0399,KCTC 17555,CBS4857,IIPE453,DMB1,NBRC1777,DMKU3-1042	0.391
KLMA_20183	CACGCCATTCCCATTTACCACGG	B0399,DMKU3-1042,KCTC 17555,CBS4857,IIPE453,DMB1,NBRC1777,UFS-Y2791	0.565
KLMA_20183	AGGCACATATAGCTCATACCAGG	B0399,DMKU3-1042	0.478
KLMA_20183	CCCTGTTGCTGGCGGATTTGTGG	KCTC 17555,B0399	0.609
KLMA_20183	ACCAAATAGTTGGACGAAAGCGG	UFS-Y2791,KCTC 17555,CBS4857,IIPE453,DMB1,NBRC1777,DMKU3-1042	0.478
KLMA_20183	AGTTATTTGCTGCATATGGTTGG	B0399,KCTC 17555,CBS4857,IIPE453,DMB1,NBRC1777,DMKU3-1042	0.391
KLMA_20183	GGGGTTTAATGACGTTGCCTGGG	B0399,CBS4857,IIPE453,DMB1,NBRC1777,DMKU3-1042	0.565
KLMA_20183	TTACAGCGGAATCCGCAGAATGG	B0399,KCTC 17555,CBS4857,IIPE453,DMB1,NBRC1777,DMKU3-1042	0.522
KLMA_20183	AGGGTTTAATGACGTTGCCTGGG	KCTC 17555,UFS-Y2791	0.522
KLMA_20183	GGCATCTGTAGATCCACACCCGG	B0399,KCTC 17555,CBS4857,IIPE453,DMB1,NBRC1777,DMKU3-1042	0.609
KLMA_20183	AGGTGAGCTTACTATGTGGTAGG	B0399,DMKU3-1042,KCTC 17555,CBS4857,IIPE453,DMB1,NBRC1777,UFS-Y2791	0.478
KLMA_20183	ATCTAAGGCCGTATCCAGCGGGG	B0399,DMKU3-1042,KCTC 17555,CBS4857,IIPE453,DMB1,NBRC1777,UFS-Y2791	0.609
KLMA_20183	GCTAGATGCCACTCCCATCTGGG	B0399,KCTC 17555,CBS4857,IIPE453,DMB1,NBRC1777,DMKU3-1042	0.609
KLMA_20183	GCATGGTTAGACTCCTGTTGCGG	B0399,KCTC 17555,CBS4857,IIPE453,DMB1,NBRC1777,DMKU3-1042	0.565
KLMA_20183	GGGATCTTCGCGTTTAGAGCTGG	CBS4857,B0399,IIPE453,DMB1	0.565
KLMA_20183	AATAATTCCGAGAGTAACGCGGG	B0399,KCTC 17555,CBS4857,IIPE453,DMB1,NBRC1777,DMKU3-1042	0.478
KLMA_20183	ACGCCATTCCCATTTACCACGGG	B0399,DMKU3-1042,KCTC 17555,CBS4857,IIPE453,DMB1,NBRC1777,UFS-Y2791	0.565
KLMA_20183	GAAGTTGTATTGACAATCTGAGG	B0399,KCTC 17555,CBS4857,IIPE453,DMB1,DMKU3-1042	0.391
KLMA_20183	GGTAGGACAGCTACTTCTATGGG	CBS4857,B0399,IIPE453,DMB1,UFS-Y2791	0.522
KLMA_20183	GTCCAAAACGCCACATTTGCTGG	B0399,KCTC 17555,CBS4857,IIPE453,DMB1,NBRC1777,DMKU3-1042	0.522
KLMA_20182	AGGACTCTAATGCGTTTGCAAGG	KCTC 17555,B0399	0.478
KLMA_20182	TGAAATGCGAAGTGTATGGATGG	B0399,IIPE453,DMKU3-1042,DMB1,UFS-Y2791	0.435
KLMA_20182	GTCCATCAGGATACTATAAGAGG	B0399,CBS4857,IIPE453,DMB1,NBRC1777,DMKU3-1042	0.435
KLMA_20182	TAAGGGGAACCCCCATGTAAAGG	KCTC 17555,CBS4857,IIPE453,DMB1,NBRC1777,DMKU3-1042	0.522
KLMA_20182	AGGGGACTACCAGTAAGTATTGG	CBS4857,IIPE453,DMKU3-1042,DMB1,NBRC1777	0.478
KLMA_20182	TTGAAGACTATCGTACGTTCTGG	KCTC 17555,IIPE453,DMKU3-1042,DMB1	0.435
KLMA_20182	TCGTCCTACTGTTCAATGTGAGG	B0399,UFS-Y2791	0.478
KLMA_20182	AGTGGCCTGTTAACTTGTTCTGG	CBS4857,B0399,IIPE453,NBRC1777,KCTC 17555	0.478
KLMA_20182	GTATTGTAACGCTTCGCTGTAGG	B0399,DMKU3-1042,KCTC 17555,CBS4857,IIPE453,DMB1,NBRC1777,UFS-Y2791	0.478
KLMA_20182	TGGGCAGATAGCAATAGGCCCGG	B0399,KCTC 17555,CBS4857,IIPE453,DMB1,NBRC1777,DMKU3-1042	0.609
KLMA_20182	AAAGTATGAAAACCGAGAAGGGG	CBS4857,IIPE453	0.435
KLMA_20182	GTTGGTTGTCCTGAAGACATAGG	CBS4857,IIPE453,DMKU3-1042,DMB1,NBRC1777	0.478
KLMA_20182	ATATTGTCTAATAGAGAAAGCGG	B0399,UFS-Y2791	0.348
KLMA_20182	GGAACCCCCATGTAAAGGTTTGG	KCTC 17555,CBS4857,IIPE453,DMB1,NBRC1777,DMKU3-1042	0.522
KLMA_20182	CCAAGGATGGTAAGTGAATATGG	B0399,CBS4857,IIPE453,DMB1,NBRC1777,DMKU3-1042	0.435
KLMA_20182	CAGGCACTGCATCTGTATATGGG	KCTC 17555,B0399,DMB1,NBRC1777	0.522
KLMA_20182	GAGTGAGAGAAACGACTAAGGGG	KCTC 17555,NBRC1777	0.522
KLMA_20182	AGGCACTGGTACCGGATCCAAGG	B0399,KCTC 17555,CBS4857,IIPE453,DMB1,NBRC1777,DMKU3-1042	0.609
KLMA_20182	AGACATAGGTGTACGAATAAGGG	CBS4857,IIPE453,DMKU3-1042,DMB1,NBRC1777	0.435
KLMA_20182	TCATCCCAAACCTTTACATGGGG	B0399,KCTC 17555,CBS4857,IIPE453,DMB1,NBRC1777,DMKU3-1042	0.478
KLMA_20182	TCTGTCAAAAATCTACCTTATGG	KCTC 17555,CBS4857,IIPE453,DMB1,NBRC1777,DMKU3-1042	0.348
KLMA_20182	TGTAACGCTTCGCTGTAGGCAGG	B0399,DMKU3-1042,KCTC 17555,CBS4857,IIPE453,DMB1,NBRC1777,UFS-Y2791	0.565
KLMA_20182	GTGAGCCAGAACAAGTTAACAGG	B0399,KCTC 17555,CBS4857,IIPE453,DMB1,NBRC1777,DMKU3-1042	0.478
KLMA_20182	ATAATACACGAGTCTTGTATCGG	B0399,DMKU3-1042,KCTC 17555,CBS4857,IIPE453,DMB1,NBRC1777,UFS-Y2791	0.391
KLMA_20182	ACGACTCTAATGCGTTTGCAAGG	CBS4857,IIPE453,DMKU3-1042,DMB1,NBRC1777	0.478
KLMA_20181	TGTCTCATAATCCAGCATGGCGG	B0399,DMKU3-1042,KCTC 17555,CBS4857,IIPE453,DMB1,NBRC1777,UFS-Y2791	0.522
KLMA_20181	TTGGACCCAGGTGTTATCTACGG	B0399,KCTC 17555,CBS4857,IIPE453,DMB1,NBRC1777,DMKU3-1042	0.522
KLMA_20181	TCACGGTACCCATCCATTCATGG	KCTC 17555,CBS4857,IIPE453,DMB1,NBRC1777,DMKU3-1042	0.522
KLMA_20181	TTTATATGACCGAAGGTGGTGGG	CBS4857,IIPE453,DMKU3-1042,DMB1	0.478
KLMA_20181	AAGAGAACTCGTCGAAATCACGG	B0399,CBS4857,IIPE453,DMB1,NBRC1777,DMKU3-1042	0.478
KLMA_20181	CAGGTGTTTGAGAGTTGGGGTGG	KCTC 17555,CBS4857,IIPE453,DMB1,NBRC1777,DMKU3-1042	0.565
KLMA_20181	AGGTCGAAAGGCCGCCATGCTGG	KCTC 17555,CBS4857,IIPE453,DMB1,NBRC1777,DMKU3-1042	0.652
KLMA_20181	CGGCATAACGTCTCACTGGTTGG	B0399,KCTC 17555,CBS4857,IIPE453,DMB1,NBRC1777,DMKU3-1042	0.565
KLMA_20181	AGAGAACTCGTCGAAATCACGGG	B0399,UFS-Y2791,CBS4857,IIPE453,DMB1,NBRC1777,DMKU3-1042	0.522
KLMA_20181	GCCATGCTGGATTATGAGACAGG	B0399,DMKU3-1042,KCTC 17555,CBS4857,IIPE453,DMB1,UFS-Y2791	0.522
KLMA_20181	CTAACTCGTACCAAATTGGACGG	KCTC 17555,CBS4857,IIPE453,DMB1,NBRC1777,DMKU3-1042	0.478
KLMA_20181	GCCTGTCTCATAATCCAGCATGG	B0399,DMKU3-1042,KCTC 17555,CBS4857,IIPE453,DMB1,UFS-Y2791	0.522
KLMA_20181	TGGTATCTCTTGACTGGTCCTGG	B0399,KCTC 17555,CBS4857,IIPE453,DMB1,NBRC1777,DMKU3-1042	0.522
KLMA_20181	GACAAGTCTCGAAAAAGTCACGG	KCTC 17555,B0399	0.478
KLMA_20181	TTTGGTACGAGTTAGTGTGATGG	KCTC 17555,CBS4857,IIPE453,DMB1,NBRC1777,DMKU3-1042	0.435
KLMA_20181	GCTTACCACCACCGAAACCATGG	CBS4857,IIPE453,UFS-Y2791	0.565
KLMA_20180	TTATGGTGGTACTCGGATGAAGG	IIPE453,DMKU3-1042,DMB1	0.478
KLMA_20180	CTGGGAACCTTATATTTCGAAGG	B0399,KCTC 17555,CBS4857,IIPE453,DMB1,NBRC1777,DMKU3-1042	0.435
KLMA_20180	TGAGAACGGCAAAACAGCATGGG	B0399,UFS-Y2791,KCTC 17555,CBS4857,IIPE453,DMKU3-1042	0.522
KLMA_20180	AGTGACTCTTCTACTGATTCTGG	IIPE453,DMB1	0.435
KLMA_20180	CAGCTTGCTCGTCATAACTTAGG	B0399,KCTC 17555,CBS4857,IIPE453,DMB1,NBRC1777,DMKU3-1042	0.478
KLMA_20180	CGTTCTAATAAGTTGCCAGAAGG	IIPE453,DMKU3-1042,DMB1	0.435
KLMA_20180	AGAACTGCAATTCGTCCACAGGG	CBS4857,NBRC1777,KCTC 17555	0.522
KLMA_20180	CTCAATATGACATGAGGTACAGG	CBS4857,IIPE453,DMKU3-1042,DMB1,NBRC1777	0.435
KLMA_20180	AAAGAAGCAAAGCGCGGCCCTGG	B0399,KCTC 17555,CBS4857,IIPE453,DMB1,NBRC1777,DMKU3-1042	0.609
KLMA_20180	GGATAATACATGCATCTCCAAGG	KCTC 17555,UFS-Y2791,DMKU3-1042,NBRC1777	0.435
KLMA_20180	GTGGGACGCATAGTCGTGAAAGG	B0399,CBS4857,IIPE453,DMB1,NBRC1777,DMKU3-1042	0.565
KLMA_20180	CTTACGTAGATACAATGAGGCGG	B0399,KCTC 17555,CBS4857,IIPE453,DMB1,NBRC1777,DMKU3-1042	0.478
KLMA_20180	ACAACTAGAAGGAAACAGGGTGG	B0399,KCTC 17555,CBS4857,IIPE453,DMB1,NBRC1777,DMKU3-1042	0.478
KLMA_20180	TGGGACGCATAGTCGTGAAAGGG	B0399,CBS4857,IIPE453,DMB1,NBRC1777,DMKU3-1042	0.565
KLMA_30357	TTAAGACTTTGAAGTGTCGCGGG	B0399,IIPE453	0.478
KLMA_30357	GTTACTCCCAACTCCATTCTTGG	B0399,KCTC 17555,CBS4857,IIPE453,DMB1,NBRC1777,DMKU3-1042	0.478
KLMA_30357	AGTGGTAGCATAACGCTCTTGGG	B0399,KCTC 17555,CBS4857,DMB1,NBRC1777,DMKU3-1042	0.522
KLMA_30357	CTAAGGCATTTCTCCAGAGTTGG	B0399,KCTC 17555,CBS4857,IIPE453,DMB1,NBRC1777	0.478
KLMA_30357	AGTTGGGAGTAACCCACCGAAGG	B0399,KCTC 17555,CBS4857,IIPE453,DMB1,NBRC1777,DMKU3-1042	0.565
KLMA_30357	GGCTACTTACAGTGGTTCTAAGG	B0399,DMKU3-1042,KCTC 17555,CBS4857,IIPE453,DMB1,NBRC1777,UFS-Y2791	0.478
KLMA_30357	AGTTGGTCTAATGCTTTAGCCGG	B0399,KCTC 17555,CBS4857,IIPE453,DMB1,NBRC1777,DMKU3-1042	0.478
KLMA_30357	GCATGGGTGGTGTTTACGTTCGG	KCTC 17555,CBS4857,IIPE453,DMB1,NBRC1777,DMKU3-1042	0.565
KLMA_30357	GTTTACGTTCGGTGTGTCAAAGG	CBS4857,B0399,DMKU3-1042,KCTC 17555	0.478
KLMA_40017	TGCCTTATGTCCTAACCACTCGG	B0399,KCTC 17555,CBS4857,DMB1,NBRC1777,DMKU3-1042	0.522
KLMA_40017	TCAAATAATCAGAACACTGTGGG	KCTC 17555,CBS4857,IIPE453,DMB1,NBRC1777,DMKU3-1042	0.391
KLMA_40017	TGTACCTCAAAGAAGAACTCCGG	B0399,KCTC 17555,CBS4857,IIPE453,DMB1,NBRC1777,DMKU3-1042	0.478
KLMA_40017	GTCCTTGTCTCTGACCAGCAGGG	B0399,KCTC 17555,CBS4857,DMB1,NBRC1777,DMKU3-1042	0.609
KLMA_40017	CCCCGAGTGGTTAGGACATAAGG	CBS4857,B0399,DMKU3-1042,DMB1,KCTC 17555	0.565
KLMA_40017	CCGGGATCCTCCTTGTTCCAGGG	KCTC 17555,CBS4857,IIPE453,DMB1,NBRC1777,DMKU3-1042	0.652
KLMA_40017	GCCTTATGTCCTAACCACTCGGG	B0399,KCTC 17555,CBS4857,DMB1,NBRC1777,DMKU3-1042	0.565
KLMA_40017	AAGTAGGCTACGTATGAATCGGG	B0399,KCTC 17555,CBS4857,IIPE453,DMB1,NBRC1777,DMKU3-1042	0.478
KLMA_40017	CCCTGGAACAAGGAGGATCCCGG	KCTC 17555,CBS4857,IIPE453,DMB1,NBRC1777,DMKU3-1042	0.652
KLMA_40017	TCCGGGATCCTCCTTGTTCCAGG	NBRC1777,B0399	0.609
KLMA_40017	CAGGGGTACCCCGAGTGGTTAGG	B0399,KCTC 17555,CBS4857,DMB1,NBRC1777,DMKU3-1042	0.652
KLMA_40017	GTCAAATAATCAGAACACTGTGG	KCTC 17555,CBS4857,IIPE453,DMB1,NBRC1777,DMKU3-1042	0.391
KLMA_40017	AAAGTAGGCTACGTATGAATCGG	B0399,KCTC 17555,CBS4857,IIPE453,DMB1,NBRC1777,DMKU3-1042	0.435
KLMA_40017	CCTTATGTCCTAACCACTCGGGG	B0399,KCTC 17555,CBS4857,DMB1,NBRC1777,DMKU3-1042	0.565
KLMA_40017	GGCTCATCGCAGGTCCCTGCTGG	B0399,DMKU3-1042,KCTC 17555,CBS4857,IIPE453,DMB1,NBRC1777,UFS-Y2791	0.696
KLMA_40017	CGTCACGTTTGATGCAAAGTAGG	B0399,KCTC 17555,CBS4857,IIPE453,DMB1,NBRC1777,DMKU3-1042	0.478
KLMA_40017	TCCACTCAAGAGCCATTTCAGGG	KCTC 17555,IIPE453,DMKU3-1042,DMB1,UFS-Y2791	0.522
KLMA_40017	TCGAGTGTATCCACAAATGCGGG	B0399,KCTC 17555,CBS4857,IIPE453,DMB1,NBRC1777,DMKU3-1042	0.522
KLMA_30355	TATTAGTGACTCCATGCAACAGG	B0399,UFS-Y2791	0.435
KLMA_30355	CAATTCAAATTCCTGTTGCATGG	B0399,DMKU3-1042,KCTC 17555,CBS4857,IIPE453,DMB1,NBRC1777,UFS-Y2791	0.391
KLMA_30355	CTAACCACTGTAGGACTTTCTGG	CBS4857,NBRC1777,UFS-Y2791,DMKU3-1042,KCTC 17555	0.478
KLMA_30355	GCAAGAGCGTCAACTCTATAAGG	B0399,KCTC 17555,CBS4857,IIPE453,DMB1,NBRC1777,DMKU3-1042	0.478
KLMA_30355	CAATGGATAGTGACCATTTCTGG	NBRC1777,DMB1	0.435
KLMA_30355	GCAGTAAACGCTTCCAGAAATGG	B0399,DMKU3-1042,KCTC 17555,CBS4857,IIPE453,DMB1,NBRC1777,UFS-Y2791	0.478
KLMA_30355	GCTCGAAAGTTAATCCTTTATGG	CBS4857,IIPE453,DMKU3-1042,DMB1,NBRC1777	0.391
KLMA_30355	ATCCAGCCACATTCAATATCAGG	DMKU3-1042,CBS4857,IIPE453,UFS-Y2791,KCTC 17555	0.435
KLMA_30355	CGTGTTGACGCTAGTGCCACAGG	KCTC 17555,B0399,IIPE453,DMB1,NBRC1777	0.609
KLMA_30355	AGCAATTGTAGAGAGACTCAGGG	B0399,KCTC 17555,CBS4857,IIPE453,DMB1,NBRC1777,DMKU3-1042	0.478
KLMA_30355	GACGCAACTGCAGCCCATAAAGG	B0399,DMKU3-1042,KCTC 17555,CBS4857,NBRC1777,UFS-Y2791	0.565
KLMA_30354	TGTGCAAGGGAACTGTCAAGCGG	B0399,KCTC 17555,CBS4857,IIPE453,DMB1,NBRC1777,DMKU3-1042	0.565
KLMA_30354	AATAACACCTACGCTATGGAGGG	B0399,DMKU3-1042	0.478
KLMA_30354	CGACATATGTTCTGCTCTTGCGG	B0399,KCTC 17555,CBS4857,IIPE453,DMB1,NBRC1777,DMKU3-1042	0.522
KLMA_30354	CATTACTGCGTGCATGCGCAGGG	B0399,DMKU3-1042,KCTC 17555,CBS4857,IIPE453,DMB1,NBRC1777,UFS-Y2791	0.609
KLMA_30354	AGCATGGATCACCCGAACAAGGG	B0399,KCTC 17555,CBS4857,IIPE453,DMB1,NBRC1777,DMKU3-1042	0.565
KLMA_30354	GGTACCATGTTCGCCTGATGTGG	B0399,KCTC 17555,CBS4857,IIPE453,DMB1,NBRC1777,DMKU3-1042	0.565
KLMA_30354	TCGTGTCTAGTCGTAGACCCAGG	NBRC1777,B0399,DMB1	0.565
KLMA_30354	AATGAATTAGGTGCAGAGAGCGG	KCTC 17555,CBS4857,IIPE453,DMB1,NBRC1777,DMKU3-1042	0.478
KLMA_30354	GACATGCAAGTATTTCCAGAAGG	B0399,DMKU3-1042,KCTC 17555,CBS4857,IIPE453,DMB1,NBRC1777,UFS-Y2791	0.435
KLMA_30354	GCATTACTGCGTGCATGCGCAGG	B0399,KCTC 17555,CBS4857,IIPE453,DMB1,NBRC1777,DMKU3-1042	0.609
KLMA_30354	ATAACACCTACGCTATGGAGGGG	B0399,DMKU3-1042	0.522
KLMA_30354	GTGAACATCTGCGGAGTGTTTGG	B0399,KCTC 17555,CBS4857,IIPE453,DMB1,NBRC1777,DMKU3-1042	0.522
KLMA_30354	AACTCGGGTAATATTGCCGCAGG	NBRC1777,B0399,DMB1	0.522
KLMA_30354	ATGGCACAAGACTCAACCCACGG	KCTC 17555,CBS4857,IIPE453,DMB1,NBRC1777,DMKU3-1042	0.565
KLMA_30354	GAGCATGGATCACCCGAACAAGG	B0399,KCTC 17555,CBS4857,IIPE453,DMB1,NBRC1777,DMKU3-1042	0.565
KLMA_30354	TGGCAATAACACCTACGCTATGG	B0399,CBS4857,IIPE453,DMB1,NBRC1777,DMKU3-1042	0.478
KLMA_30354	ACATGCGAATAATCCTTCTTAGG	UFS-Y2791,KCTC 17555,CBS4857,IIPE453,DMB1,NBRC1777,DMKU3-1042	0.391
KLMA_30354	GTAAGAGAGTCTTGGCTCACTGG	B0399,DMKU3-1042,KCTC 17555,CBS4857,IIPE453,DMB1,NBRC1777,UFS-Y2791	0.522
KLMA_30354	CGGCTTAGTCGTCATTGTGGAGG	CBS4857,B0399	0.565
KLMA_30354	GAGGTCCTCTTTGCCAAATGCGG	B0399,KCTC 17555,CBS4857,IIPE453,DMB1,NBRC1777,DMKU3-1042	0.565
KLMA_30354	GGCAAAGTCAGAGCTTGAAGAGG	B0399,KCTC 17555,CBS4857,IIPE453,DMB1,NBRC1777,DMKU3-1042	0.522
KLMA_30354	CGGCAATATTACCCGAGTTGTGG	NBRC1777,B0399,DMB1	0.522
KLMA_30354	GTACCATGTTCGCCTGATGTGGG	B0399,KCTC 17555,CBS4857,IIPE453,DMB1,NBRC1777,DMKU3-1042	0.565
KLMA_30353	GATAACAGATCTTTCCCTGGGGG	KCTC 17555,B0399,IIPE453,NBRC1777	0.522
KLMA_30353	GTTATCTAAATACCATCACAGGG	B0399,KCTC 17555,IIPE453,DMB1,NBRC1777,DMKU3-1042	0.391
KLMA_30353	TCCGAATTGACGTCGAAGTTGGG	B0399,DMKU3-1042,KCTC 17555,CBS4857,IIPE453,DMB1,NBRC1777,UFS-Y2791	0.522
KLMA_30353	TTTGCCTGTTTACCGGAAACTGG	IIPE453,DMB1	0.478
KLMA_30353	TCGCAGTCCAGTTCTAGTCACGG	B0399,KCTC 17555,CBS4857,IIPE453,DMB1,NBRC1777,DMKU3-1042	0.565
KLMA_30353	GGTCAGAGCTCTCTAGGACCTGG	B0399,KCTC 17555,CBS4857,IIPE453,DMB1,NBRC1777	0.609
KLMA_30353	ACAGTTCTGCACACCCTTTAAGG	CBS4857,B0399,IIPE453,DMKU3-1042,DMB1	0.478
KLMA_30353	CAGCTATTATCTGTCGTCGACGG	B0399,DMKU3-1042,KCTC 17555,CBS4857,IIPE453,DMB1,NBRC1777,UFS-Y2791	0.522
KLMA_30353	CGACAGATAATAGCTGGCACGGG	B0399,DMKU3-1042,KCTC 17555,CBS4857,IIPE453,DMB1,NBRC1777,UFS-Y2791	0.565
KLMA_30353	GGAGGTCAGCTTCGTCATAATGG	B0399,KCTC 17555,CBS4857,IIPE453,DMB1,NBRC1777,DMKU3-1042	0.522
KLMA_30353	TGCACACCCTTTAAGGATTGGGG	KCTC 17555,CBS4857,IIPE453,DMB1,NBRC1777,DMKU3-1042	0.522
KLMA_30353	TCCAGTTCTAGTCACGGAAGCGG	B0399,KCTC 17555,CBS4857,IIPE453,DMB1,NBRC1777,DMKU3-1042	0.565
KLMA_30353	AGATAACAGATCTTTCCCTGGGG	KCTC 17555,CBS4857,IIPE453,DMB1,NBRC1777,DMKU3-1042	0.478
KLMA_30353	CCCGCTTCCGTGACTAGAACTGG	B0399,KCTC 17555,CBS4857,IIPE453,DMB1,NBRC1777,DMKU3-1042	0.609
KLMA_30353	GTCTCGATCTTGAACAATTTCGG	B0399,KCTC 17555,CBS4857,IIPE453,DMB1,NBRC1777,DMKU3-1042	0.435
KLMA_30353	TTTCGCATGCGAATAGCCACTGG	B0399,DMKU3-1042,KCTC 17555,CBS4857,IIPE453,DMB1,NBRC1777,UFS-Y2791	0.522
KLMA_30353	CCAGTTCTAGTCACGGAAGCGGG	B0399,KCTC 17555,CBS4857,IIPE453,DMB1,DMKU3-1042	0.609
KLMA_30353	CGTCGACGACAGATAATAGCTGG	B0399,DMKU3-1042,KCTC 17555,CBS4857,IIPE453,DMB1,NBRC1777,UFS-Y2791	0.522
KLMA_30353	CAACTTAGAAGCTATCGGATTGG	B0399,KCTC 17555,CBS4857,IIPE453,DMB1,NBRC1777,DMKU3-1042	0.435
KLMA_30353	GGACTGCGATGAGGAGCTCCTGG	B0399,KCTC 17555,CBS4857,IIPE453,DMB1,NBRC1777,DMKU3-1042	0.652
KLMA_30353	AAGAGACAATGTGCTCCCCCAGG	B0399,DMKU3-1042,KCTC 17555,CBS4857,IIPE453,DMB1,NBRC1777,UFS-Y2791	0.565
KLMA_30353	AGATTCCTCTGAACTTGGATAGG	B0399,UFS-Y2791	0.435
KLMA_30353	ACGACAGATAATAGCTGGCACGG	B0399,DMKU3-1042,KCTC 17555,CBS4857,IIPE453,DMB1,NBRC1777,UFS-Y2791	0.522
KLMA_30353	CAGTTCTAGTCACGGAAGCGGGG	B0399,KCTC 17555,CBS4857,IIPE453,DMB1,NBRC1777,DMKU3-1042	0.609
KLMA_30352	AGAGGAATCGGGGGGTTTGGTGG	KCTC 17555,CBS4857,IIPE453,DMB1,NBRC1777,DMKU3-1042	0.609
KLMA_30352	GATCACCCAAGGTGATTGATTGG	NBRC1777,DMKU3-1042,DMB1	0.478
KLMA_30352	CCAGATCTATTTGCTCTAAATGG	CBS4857,IIPE453,DMKU3-1042,DMB1,NBRC1777	0.391
KLMA_30352	CTAGCTAATAGTTCGGAATCAGG	B0399,DMKU3-1042,KCTC 17555,CBS4857,IIPE453,DMB1,NBRC1777,UFS-Y2791	0.435
KLMA_30352	AGCGGAATGTAACTTTACAGCGG	KCTC 17555,CBS4857,IIPE453,DMB1,NBRC1777,DMKU3-1042	0.478
KLMA_30352	CTGTAAAGTTACATTCCGCTGGG	KCTC 17555,CBS4857,IIPE453,DMB1,NBRC1777,DMKU3-1042	0.478
KLMA_30352	GGTCATACGTTGGCCTAAATGGG	B0399,DMKU3-1042,KCTC 17555,CBS4857,IIPE453,DMB1,NBRC1777,UFS-Y2791	0.522
KLMA_30352	AGGTCATACGTTGGCCTAAATGG	B0399,DMKU3-1042,KCTC 17555,CBS4857,IIPE453,DMB1,NBRC1777,UFS-Y2791	0.478
KLMA_30352	GCTGTAAAGTTACATTCCGCTGG	IIPE453,DMB1	0.478
KLMA_30352	CTTAGCAGGATATATTTAGCAGG	KCTC 17555,CBS4857,IIPE453,DMB1,NBRC1777,DMKU3-1042	0.391
KLMA_30352	GTACAGGATCAGTGATCATGTGG	B0399,DMKU3-1042	0.478
KLMA_30352	GACGTCCTGATATTATCGATCGG	CBS4857,UFS-Y2791	0.478
KLMA_30352	TTATTAAGCTCACTACGACTAGG	B0399,KCTC 17555,CBS4857,IIPE453,DMB1,NBRC1777,DMKU3-1042	0.391
KLMA_30352	GCGCTAGCTATAAGTTCCGAAGG	DMKU3-1042,CBS4857,IIPE453,UFS-Y2791,KCTC 17555	0.522
KLMA_30352	ATTCCAAAGATGCATAGGTACGG	CBS4857,DMKU3-1042	0.435
KLMA_30352	AATAATAGACAATGTTGGGCCGG	NBRC1777,B0399,IIPE453,DMKU3-1042,DMB1	0.435
KLMA_30352	GGGAAATGGACAGGGTTCTTTGG	UFS-Y2791,CBS4857,IIPE453,DMB1,NBRC1777,DMKU3-1042	0.522
KLMA_30352	CAAGAAAGCTCCCATAGGGCCGG	B0399,KCTC 17555,CBS4857,IIPE453,DMB1,NBRC1777,DMKU3-1042	0.609
KLMA_30352	CCTGTCCATTTCCCTTCTGCCGG	KCTC 17555,CBS4857,IIPE453,DMB1,NBRC1777,DMKU3-1042	0.609
KLMA_30352	TACGCCTATTGTTGCTCCCAAGG	KCTC 17555,CBS4857,IIPE453,DMB1,NBRC1777,DMKU3-1042	0.522
KLMA_30352	GATATAAGAGAGTCCAATTGAGG	B0399,KCTC 17555,CBS4857,IIPE453,DMB1,NBRC1777,DMKU3-1042	0.391
KLMA_30352	AATTAGGATCATCATCGTGTCGG	KCTC 17555,CBS4857,IIPE453,DMB1,NBRC1777,DMKU3-1042	0.435
KLMA_30352	TTATACACTAAATGTTCGTGAGG	CBS4857,B0399,DMKU3-1042,KCTC 17555	0.348
KLMA_30352	GTCGGCACCGTGATCTATGCGGG	KCTC 17555,CBS4857,IIPE453,DMB1,NBRC1777,DMKU3-1042	0.652
KLMA_30352	CCGGCAGAAGGGAAATGGACAGG	CBS4857,IIPE453,DMKU3-1042,DMB1,KCTC 17555	0.609
KLMA_30352	AGAAGAGGAATCGGGGGGTTTGG	KCTC 17555,CBS4857,IIPE453,DMB1,NBRC1777,DMKU3-1042	0.565
KLMA_30352	AGGATCACCCGCATAGATCACGG	NBRC1777,B0399,IIPE453,DMKU3-1042	0.565
KLMA_30351	AAGTTCAAGAACCAGGCGGGTGG	B0399,DMKU3-1042,KCTC 17555,CBS4857,IIPE453,DMB1,NBRC1777,UFS-Y2791	0.565
KLMA_30351	CTTCTCATCAAGTGCAAGATCGG	KCTC 17555,IIPE453,DMKU3-1042	0.478
KLMA_30351	ATGATAGGGTTGCCGCCGAAAGG	KCTC 17555,NBRC1777	0.565
KLMA_30351	TCTCCTCCTCAGAGGTTGTACGG	NBRC1777,DMB1	0.565
KLMA_30351	CAGGTTGTACATATAGTCTCTGG	KCTC 17555,CBS4857,IIPE453,DMB1,NBRC1777,DMKU3-1042	0.435
KLMA_30351	TACATGGCTCTCCAACTAGCCGG	B0399,KCTC 17555,CBS4857,IIPE453,DMB1,NBRC1777,DMKU3-1042	0.565
KLMA_30351	CTACCGTACAACCTCTGAGGAGG	NBRC1777,DMB1	0.565
KLMA_30351	GAAGCGCTTGGCTTCCCCAGGGG	B0399,KCTC 17555,CBS4857,IIPE453,DMB1,NBRC1777,DMKU3-1042	0.696
KLMA_30351	TTGACCGCGATCCACCCGCCTGG	B0399,DMKU3-1042,KCTC 17555,CBS4857,IIPE453,DMB1,NBRC1777,UFS-Y2791	0.696
KLMA_30351	CGATGGTACAAAAGTCGCTCCGG	CBS4857,IIPE453,DMKU3-1042	0.565
KLMA_30351	GCTAGTTGGAGAGCCATGTATGG	B0399,KCTC 17555,CBS4857,IIPE453,DMB1,NBRC1777,DMKU3-1042	0.522
KLMA_30351	AGAACCAGGCGGGTGGATCGCGG	DMKU3-1042,CBS4857,IIPE453,UFS-Y2791,KCTC 17555	0.696
KLMA_30351	TCTAAGTCTCCAAGGTACGAGGG	B0399,KCTC 17555,CBS4857,IIPE453,DMB1,NBRC1777,DMKU3-1042	0.522
KLMA_30351	ATCTAAGTCTCCAAGGTACGAGG	B0399,DMKU3-1042,KCTC 17555,CBS4857,IIPE453,DMB1,NBRC1777,UFS-Y2791	0.478
KLMA_30351	TTAGACTCTTCTCCTTTCGGCGG	UFS-Y2791,KCTC 17555,CBS4857,IIPE453,DMB1,NBRC1777,DMKU3-1042	0.522
KLMA_30351	GGAACACAACATCACCTAACAGG	B0399,CBS4857,IIPE453,DMB1,NBRC1777,DMKU3-1042	0.478
KLMA_30350	CCACTTGCTTAGCCAATCTTGGG	B0399,KCTC 17555,CBS4857,IIPE453,DMB1,NBRC1777,DMKU3-1042	0.522
KLMA_30350	GGTTGAGCGAACCACTCTGCCGG	B0399,KCTC 17555,CBS4857,IIPE453,DMB1,NBRC1777,DMKU3-1042	0.652
KLMA_30350	CGAAACTCTGAAAGTTGTGGTGG	B0399,KCTC 17555,CBS4857,IIPE453,DMB1,NBRC1777,DMKU3-1042	0.478
KLMA_30350	GCATCTTGTAAAAGCTCAGCCGG	B0399,CBS4857,IIPE453,DMB1,NBRC1777,DMKU3-1042	0.522
KLMA_30350	CCCACTTGCTTAGCCAATCTTGG	B0399,KCTC 17555,CBS4857,IIPE453,DMB1,NBRC1777,DMKU3-1042	0.522
KLMA_30350	CCAAGATTGGCTAAGCAAGTGGG	CBS4857,NBRC1777,KCTC 17555	0.522
KLMA_30350	GACCAGGCACATACTTCTTAGGG	B0399,DMKU3-1042,KCTC 17555,CBS4857,IIPE453,DMB1,NBRC1777,UFS-Y2791	0.522
KLMA_30350	TAGAATAGGGAGGGCATATTTGG	KCTC 17555,CBS4857,IIPE453,DMB1,NBRC1777,DMKU3-1042	0.435
KLMA_30350	TCCTTGACAGGCCGGCAGAGTGG	B0399,DMKU3-1042,KCTC 17555,CBS4857,IIPE453,DMB1,NBRC1777,UFS-Y2791	0.652
KLMA_30350	ACCACTCTGCCGGCCTGTCAAGG	B0399,DMKU3-1042,KCTC 17555,CBS4857,IIPE453,DMB1,NBRC1777,UFS-Y2791	0.652
KLMA_30350	GCAGAGTGGTTCGCTCAACCTGG	B0399,KCTC 17555,CBS4857,IIPE453,DMB1,NBRC1777,DMKU3-1042	0.609
KLMA_30350	CCCAAGATTGGCTAAGCAAGTGG	B0399,KCTC 17555,CBS4857,IIPE453,DMB1,NBRC1777,DMKU3-1042	0.522
KLMA_30350	TTCAACTCCAAATGATCTTCTGG	B0399,IIPE453,DMB1	0.391
KLMA_30350	AAGTTCGTTGCAATTTCATCCGG	KCTC 17555,B0399,DMKU3-1042,NBRC1777	0.435
KLMA_30350	TTATCAAAGAGAGGCACGACAGG	KCTC 17555,CBS4857,IIPE453,DMB1,NBRC1777,DMKU3-1042	0.478
KLMA_30350	ACCAACTTCGACCGCTTCTAAGG	CBS4857,DMKU3-1042	0.522
KLMA_30350	TTTCGAGTTCGCACGCAGCTAGG	B0399,KCTC 17555,CBS4857,IIPE453,DMB1,NBRC1777,DMKU3-1042	0.565
KLMA_30350	GGACCAGGCACATACTTCTTAGG	UFS-Y2791,KCTC 17555,CBS4857,IIPE453,DMB1,NBRC1777,DMKU3-1042	0.522
KLMA_30350	GCCCTTCTTTATGAATAAGTTGG	B0399,DMKU3-1042,KCTC 17555,CBS4857,IIPE453,DMB1,NBRC1777,UFS-Y2791	0.391
KLMA_30350	CGAGGGCGATGTACTTGAAGGGG	CBS4857,IIPE453,DMKU3-1042,DMB1,KCTC 17555	0.609
KLMA_20439	ACGTGCACTATAATAGCAGTTGG	DMKU3-1042,DMB1	0.435
KLMA_20439	CTAAGAATGATCCAATTTGTGGG	B0399,DMB1	0.391
KLMA_20439	CATTGAAGCGTTGAAGTGCCGGG	B0399,KCTC 17555,CBS4857,IIPE453,DMB1,NBRC1777,DMKU3-1042	0.565
KLMA_20439	CTTCCGATAGAGAGATATATAGG	B0399,KCTC 17555,IIPE453,DMB1,NBRC1777,DMKU3-1042	0.391
KLMA_20439	ACTTACGTTTACAGTAGTACCGG	B0399,KCTC 17555,IIPE453,DMB1,NBRC1777,DMKU3-1042	0.435
KLMA_20439	AACGGTCAGAACCCACAAATTGG	B0399,IIPE453	0.478
KLMA_20439	CGTAACAAATTTAAGTCCAGTGG	B0399,UFS-Y2791	0.391
KLMA_20439	CTGACCAAGAGCCATTGTCTTGG	B0399,KCTC 17555,CBS4857,IIPE453,DMB1,NBRC1777,DMKU3-1042	0.522
KLMA_20439	TTCCGATAGAGAGATATATAGGG	KCTC 17555,DMB1	0.391
KLMA_20439	AATAGTTGCGACTTACGATGAGG	KCTC 17555,CBS4857,IIPE453,DMB1,NBRC1777,DMKU3-1042	0.435
KLMA_20439	TTCCCTATATATCTCTCTATCGG	B0399,KCTC 17555,CBS4857,IIPE453,DMB1,NBRC1777,DMKU3-1042	0.391
KLMA_20439	ACGCAATTTATAGCGAAATCCGG	B0399,KCTC 17555,CBS4857,IIPE453,DMB1,NBRC1777,DMKU3-1042	0.435
KLMA_20439	TGCACTATAATAGCAGTTGGAGG	B0399,KCTC 17555,CBS4857,IIPE453,DMB1,NBRC1777,DMKU3-1042	0.435
KLMA_20439	GGATTCGACAGCGTTAGAATAGG	B0399,KCTC 17555,CBS4857,IIPE453,DMB1,NBRC1777,DMKU3-1042	0.478
KLMA_20439	TCGGACTATACCATTTAGATAGG	KCTC 17555,CBS4857,IIPE453,DMB1,NBRC1777,DMKU3-1042	0.391
KLMA_30359	GTGAGAAAGACCACTCCTACGGG	CBS4857,IIPE453,NBRC1777,DMB1,UFS-Y2791	0.565
KLMA_30359	CGATGGTTGCGAGCGTAGGTTGG	KCTC 17555,CBS4857,IIPE453,DMB1,NBRC1777,DMKU3-1042	0.609
KLMA_30359	CTATCTCCGAAGGTTCTTCATGG	KCTC 17555,CBS4857,IIPE453,DMB1,NBRC1777,DMKU3-1042	0.478
KLMA_30359	TGTCAACTACCAAAGTCAGTAGG	KCTC 17555,IIPE453,DMKU3-1042,DMB1,NBRC1777	0.435
KLMA_30359	CGTGGCTCGGCCGTCTCTGGTGG	KCTC 17555,CBS4857,IIPE453,DMB1,NBRC1777,DMKU3-1042	0.739
KLMA_30359	CGCTAGCGCCTTGATGAAATGGG	UFS-Y2791,KCTC 17555,CBS4857,IIPE453,DMB1,NBRC1777,DMKU3-1042	0.565
KLMA_30359	GGGTCCAGTGGACAACATGATGG	KCTC 17555,CBS4857,IIPE453,DMB1,NBRC1777,DMKU3-1042	0.565
KLMA_30359	TGGAAACAGTACAAGAGATGGGG	KCTC 17555,IIPE453,DMKU3-1042,DMB1,NBRC1777	0.478
KLMA_30359	TCGCTAGCGCCTTGATGAAATGG	NBRC1777,UFS-Y2791,DMKU3-1042,DMB1	0.522
KLMA_30359	GTCTGTGCTTGTAAGCGCATCGG	KCTC 17555,CBS4857,IIPE453,DMB1,NBRC1777,DMKU3-1042	0.565
KLMA_30359	GTACTCGCACCTTGTTATCCTGG	KCTC 17555,DMB1,NBRC1777	0.522
KLMA_30359	TCGAACGTCTCCAAAAACCAAGG	UFS-Y2791,KCTC 17555,CBS4857,IIPE453,DMB1,NBRC1777,DMKU3-1042	0.478
KLMA_30359	TGAGACGAATAGGGGTCCAGTGG	KCTC 17555,CBS4857,IIPE453,DMB1,NBRC1777,DMKU3-1042	0.565
KLMA_30359	GTCCAGACAGTTTATCCAGGAGG	UFS-Y2791,KCTC 17555,CBS4857,IIPE453,DMB1,NBRC1777,DMKU3-1042	0.522
KLMA_30359	CCCTATTCGTCTCATTGATTTGG	NBRC1777,DMKU3-1042	0.435
KLMA_30359	GCGCGTGGCTCGGCCGTCTCTGG	UFS-Y2791,KCTC 17555,CBS4857,IIPE453,DMB1,NBRC1777,DMKU3-1042	0.783
KLMA_30359	GTGGTCTTTCTCACGAAAGCCGG	UFS-Y2791,KCTC 17555,CBS4857,IIPE453,DMB1,NBRC1777,DMKU3-1042	0.565
KLMA_30359	GTTCGACACACCCGTAGGAGTGG	UFS-Y2791,KCTC 17555,CBS4857,IIPE453,DMB1,NBRC1777,DMKU3-1042	0.609
KLMA_30359	CAAATCAATGAGACGAATAGGGG	KCTC 17555,CBS4857,IIPE453,DMB1,NBRC1777,DMKU3-1042	0.435
KLMA_30358	AGAGATGGAAACCTAAAACTCGG	B0399,KCTC 17555,CBS4857,IIPE453,DMB1,NBRC1777	0.435
KLMA_30358	TCGGGCCAGGTTCTTTCATTTGG	B0399,DMKU3-1042,KCTC 17555,CBS4857,IIPE453,DMB1,NBRC1777,UFS-Y2791	0.522
KLMA_30358	TGATATTAGAGCCCAATGGCTGG	B0399,KCTC 17555,CBS4857,IIPE453,DMB1,NBRC1777,DMKU3-1042	0.478
KLMA_30358	TAGGTACACAATATCGGGCCAGG	B0399,DMKU3-1042,KCTC 17555,CBS4857,IIPE453,DMB1,NBRC1777,UFS-Y2791	0.522
KLMA_30358	TTACTTCAGATAAGTCCCGACGG	B0399,DMKU3-1042,KCTC 17555,CBS4857,IIPE453,DMB1,NBRC1777,UFS-Y2791	0.478
KLMA_30358	TAAGTCCCGACGGTTCCATTTGG	B0399,KCTC 17555,CBS4857,IIPE453,DMB1,NBRC1777,DMKU3-1042	0.522
KLMA_30358	TCGTGAGTATAAGCCCTCAATGG	B0399,KCTC 17555,IIPE453,DMB1,NBRC1777,DMKU3-1042	0.478
KLMA_30358	TAGACTTGCGTCATCAAAATCGG	B0399,KCTC 17555,CBS4857,IIPE453,DMB1,NBRC1777,DMKU3-1042	0.435
KLMA_30358	AGTTCCTAAGGACCAGCCATTGG	B0399,CBS4857,IIPE453,DMB1,NBRC1777,DMKU3-1042	0.522
KLMA_30358	GGGATGTTGCACTGCTCTCTTGG	KCTC 17555,B0399,DMKU3-1042,DMB1,NBRC1777	0.565
KLMA_30358	GTTCCCCAAATGGAACCGTCGGG	NBRC1777,B0399,DMB1	0.609
KLMA_30358	GCTCCAGAAGTGCTCTTAGGAGG	B0399,KCTC 17555,CBS4857,IIPE453,DMB1,NBRC1777,DMKU3-1042	0.565
KLMA_30358	TTGCCTCCTAAGAGCACTTCTGG	B0399,DMKU3-1042,KCTC 17555,CBS4857,IIPE453,DMB1,NBRC1777,UFS-Y2791	0.522
KLMA_30358	CGTTCCCCAAATGGAACCGTCGG	B0399,KCTC 17555,CBS4857,IIPE453,DMB1,NBRC1777,DMKU3-1042	0.609
KLMA_40172	AAGTAATTGGGAGAATCTCCGGG	UFS-Y2791,DMKU3-1042,DMB1	0.478
KLMA_40172	GACACCATATCCCACTCAGCAGG	KCTC 17555,CBS4857,IIPE453,DMB1,NBRC1777,DMKU3-1042	0.565
KLMA_40172	TGAATCACTGCGTATTTCGCAGG	KCTC 17555,CBS4857,IIPE453,DMB1,NBRC1777,DMKU3-1042	0.478
KLMA_40172	CCAGCGCCCCTATGTCGATAAGG	IIPE453,UFS-Y2791	0.609
KLMA_40172	CCAACATCGCGTCAATTAGTAGG	KCTC 17555,CBS4857,IIPE453,DMB1,NBRC1777,DMKU3-1042	0.478
KLMA_40172	ATGGCAGACTTGACCGTCAACGG	KCTC 17555,CBS4857,IIPE453,DMB1,NBRC1777,DMKU3-1042	0.565
KLMA_40172	TTGGTTCCTTATCGACATAGGGG	UFS-Y2791,KCTC 17555,CBS4857,IIPE453,DMB1,NBRC1777,DMKU3-1042	0.478
KLMA_40172	ACGTAATCGGTCCATCATTATGG	CBS4857,NBRC1777,IIPE453,DMKU3-1042,KCTC 17555	0.435
KLMA_40172	GAGCGTCGCTCAGCAGCGATGGG	CBS4857,DMKU3-1042,DMB1	0.696
KLMA_40172	CTGGAATTGAGGGAACTGGAAGG	KCTC 17555,IIPE453,DMKU3-1042,DMB1,NBRC1777	0.522
KLMA_40172	TGATTCTCGACAGATCTGATAGG	KCTC 17555,CBS4857,IIPE453,DMB1,NBRC1777,DMKU3-1042	0.435
KLMA_40172	TTCTCGTGGGGCAAGAGTTCCGG	CBS4857,DMKU3-1042,DMB1	0.609
KLMA_40172	GGAGCGTCGCTCAGCAGCGATGG	CBS4857,IIPE453,DMKU3-1042,DMB1,NBRC1777	0.696
KLMA_40172	CCTTATCGACATAGGGGCGCTGG	IIPE453,UFS-Y2791	0.609
KLMA_40172	CCTACTAATTGACGCGATGTTGG	KCTC 17555,CBS4857,IIPE453,DMB1,NBRC1777,DMKU3-1042	0.478
KLMA_40172	ATCTCCTGCTGAGTGGGATATGG	CBS4857,NBRC1777,DMB1,KCTC 17555	0.522
KLMA_40014	ATTCGTTTCATTCCAGCTCTCGG	CBS4857,NBRC1777,KCTC 17555	0.478
KLMA_40014	GTTGCCACTGGCTCCTGGGCCGG	NBRC1777,DMB1	0.739
KLMA_40014	GAGGAGTTGCCACTGGCTCCTGG	B0399,KCTC 17555,IIPE453,DMB1,NBRC1777,DMKU3-1042	0.652
KLMA_40014	CCCATTTGGAGGAGGGCTCTTGG	B0399,KCTC 17555,CBS4857,IIPE453,DMB1,NBRC1777,DMKU3-1042	0.609
KLMA_40014	GATCTCTTTCACATCGTAAGTGG	CBS4857,NBRC1777,IIPE453,DMKU3-1042,KCTC 17555	0.435
KLMA_40014	TAGTGTTACCGACGTACACTGGG	B0399,UFS-Y2791	0.522
KLMA_40014	AACCATCAACCTAAACCCAAAGG	CBS4857,IIPE453,NBRC1777	0.435
KLMA_40014	CCTAAACCCAAAGGGTGACAAGG	KCTC 17555,CBS4857,IIPE453,DMB1,NBRC1777,DMKU3-1042	0.522
KLMA_40014	TGCTTGGTGAACCCATTTGGAGG	B0399,KCTC 17555,CBS4857,IIPE453,DMB1,NBRC1777,DMKU3-1042	0.522
KLMA_40014	TAGTCTTTATCATGCTTAATGGG	KCTC 17555,CBS4857,IIPE453,DMB1,NBRC1777,DMKU3-1042	0.348
KLMA_40014	GGGTCCTGCTTCTTTGGAACCGG	NBRC1777,IIPE453	0.609
KLMA_40014	TCCAAGAGCCCTCCTCCAAATGG	KCTC 17555,CBS4857,IIPE453,DMB1,NBRC1777,DMKU3-1042	0.565
KLMA_40014	CGAAAAGTCAGCCGAAAAATCGG	CBS4857,B0399,IIPE453,KCTC 17555	0.478
KLMA_40014	AGCGAACAAGTGGTGGTTTCCGG	KCTC 17555,DMKU3-1042,DMB1,NBRC1777	0.565
KLMA_40014	TCTTGTGACTTTCAAAGCACTGG	B0399,KCTC 17555,CBS4857,IIPE453,DMB1,NBRC1777,DMKU3-1042	0.435
KLMA_40014	CCAAGAGCCCTCCTCCAAATGGG	B0399,KCTC 17555,CBS4857,IIPE453,DMB1,NBRC1777,DMKU3-1042	0.609
KLMA_40014	TGGTGAACCCATTTGGAGGAGGG	KCTC 17555,CBS4857,IIPE453,DMB1,NBRC1777,DMKU3-1042	0.565
KLMA_40013	AAGTTGAGGTCGTAGGACATGGG	B0399,CBS4857,IIPE453,DMB1,NBRC1777,DMKU3-1042	0.522
KLMA_40013	GCCAGCTCATTTGTTAATCAGGG	B0399,UFS-Y2791,CBS4857,IIPE453,NBRC1777,DMKU3-1042	0.478
KLMA_40013	CCTGCGGCACTGCTGAAGAGTGG	B0399,UFS-Y2791,CBS4857,IIPE453,DMB1,NBRC1777,DMKU3-1042	0.652
KLMA_40013	CTGATAACTTCCCTTCTACTTGG	NBRC1777,B0399,DMKU3-1042	0.435
KLMA_40013	GTCCTGAGTCCATCATTAATTGG	B0399,CBS4857,IIPE453,DMB1,NBRC1777,DMKU3-1042	0.435
KLMA_40013	ATTCGTGTGGCGTTCATAGAAGG	B0399,CBS4857,IIPE453,DMB1,NBRC1777,DMKU3-1042	0.478
KLMA_40013	CCACTCTTCAGCAGTGCCGCAGG	B0399,UFS-Y2791,CBS4857,IIPE453,DMB1,NBRC1777,DMKU3-1042	0.652
KLMA_40013	TTTCCACTTTGACGTAACAAAGG	CBS4857,B0399,UFS-Y2791,NBRC1777	0.391
KLMA_40013	CGCCAGCTCATTTGTTAATCAGG	B0399,UFS-Y2791,CBS4857,IIPE453,NBRC1777,DMKU3-1042	0.478
KLMA_40013	TCCCTGATTAACAAATGAGCTGG	B0399,UFS-Y2791,CBS4857,IIPE453,DMB1,NBRC1777,DMKU3-1042	0.435
KLMA_20188	ACTGACGAGTTATACGTTTCTGG	KCTC 17555,CBS4857,IIPE453,DMB1,NBRC1777,DMKU3-1042	0.435
KLMA_20188	TCCTGGAAAGCGCAATGTGTAGG	B0399,KCTC 17555,CBS4857,IIPE453,DMB1,NBRC1777,DMKU3-1042	0.522
KLMA_20188	GCCTGTATCCATGCAAGTCACGG	CBS4857,NBRC1777,IIPE453,UFS-Y2791,KCTC 17555	0.565
KLMA_20188	AGGATGCGCCGTTGCTCGAGGGG	CBS4857,B0399,DMKU3-1042	0.696
KLMA_20188	CGAGTTTCCAAACGGACTATTGG	B0399,KCTC 17555,CBS4857,IIPE453,DMB1,NBRC1777,DMKU3-1042	0.478
KLMA_20188	ACCTACACATTGCGCTTTCCAGG	B0399,KCTC 17555,CBS4857,IIPE453,DMB1,NBRC1777,DMKU3-1042	0.522
KLMA_20188	TTGCATGGATACAGGCTTGCAGG	B0399,KCTC 17555,CBS4857,IIPE453,DMB1,NBRC1777,DMKU3-1042	0.522
KLMA_20188	AAGGATGCGCCGTTGCTCGAGGG	B0399,KCTC 17555,CBS4857,IIPE453,DMB1,NBRC1777,DMKU3-1042	0.652
KLMA_70218	GTATGCGCAGGAGTATGAAATGG	B0399,KCTC 17555,CBS4857,IIPE453,DMB1,NBRC1777,DMKU3-1042	0.478
KLMA_70218	TGTCGGGGATTCTGCGAAGATGG	KCTC 17555,B0399	0.565
KLMA_70218	GCAGTACAGGATTGTGCAGCCGG	B0399,KCTC 17555,CBS4857,IIPE453,DMB1,NBRC1777,DMKU3-1042	0.609
KLMA_70218	CTACTAAATGCGAACAGACGTGG	B0399,KCTC 17555,CBS4857,IIPE453,DMB1,NBRC1777,DMKU3-1042	0.478
KLMA_70218	AGGTGTGGGCCACACCAACAAGG	NBRC1777,B0399,IIPE453,DMB1	0.609
KLMA_70218	TGTAATTCACCTCCACAATACGG	B0399,KCTC 17555,CBS4857,IIPE453,DMB1,NBRC1777,DMKU3-1042	0.435
KLMA_70218	TGCACAGCAACAGGCTGTCGGGG	B0399,DMKU3-1042,KCTC 17555,CBS4857,IIPE453,DMB1,NBRC1777,UFS-Y2791	0.652
KLMA_70218	GCTTCTATCTGAAGTGAATGAGG	CBS4857,IIPE453,DMKU3-1042,KCTC 17555	0.435
KLMA_70218	GCGGCCATCAGCGATGTTGGTGG	B0399,KCTC 17555,CBS4857,IIPE453,DMB1,NBRC1777,DMKU3-1042	0.652
KLMA_70218	GGCGCGTGCAGAGTTGGACCAGG	B0399,KCTC 17555,CBS4857,IIPE453,DMB1,NBRC1777,DMKU3-1042	0.696
KLMA_70218	ATTTCATACTCCTGCGCATACGG	B0399,DMKU3-1042,KCTC 17555,CBS4857,IIPE453,DMB1,NBRC1777,UFS-Y2791	0.478
KLMA_70218	ATGCACAGCAACAGGCTGTCGGG	B0399,DMKU3-1042,KCTC 17555,CBS4857,IIPE453,DMB1,NBRC1777,UFS-Y2791	0.609
KLMA_70218	TTCTGCGAAGATGGCTCAGGCGG	B0399,KCTC 17555,CBS4857,IIPE453,DMB1,NBRC1777,DMKU3-1042	0.609
KLMA_70218	GATTAGATGTCTAATCATCTTGG	KCTC 17555,NBRC1777,IIPE453,DMKU3-1042,UFS-Y2791	0.348
KLMA_70349	CTGCGTCGAGCGTGTGCCGATGG	B0399,UFS-Y2791,KCTC 17555,IIPE453,DMB1,NBRC1777,DMKU3-1042	0.696
KLMA_70349	CGCCGGAAAGCTCATGGCGGTGG	B0399,KCTC 17555,CBS4857,IIPE453,DMB1,NBRC1777,DMKU3-1042	0.696
KLMA_70349	CGGACTCGGCGAGAAGCTCAAGG	UFS-Y2791,KCTC 17555,CBS4857,IIPE453,DMB1,NBRC1777,DMKU3-1042	0.652
KLMA_70349	AGACAGGAGGGCAGGGGTATCGG	B0399,KCTC 17555,CBS4857,IIPE453,DMB1,NBRC1777,DMKU3-1042	0.652
KLMA_70349	CCGCCATGAGCTTTCCGGCGCGG	B0399,KCTC 17555,CBS4857,IIPE453,DMB1,NBRC1777,DMKU3-1042	0.739
KLMA_70349	CGTCATTGTGTACTTGAGACAGG	CBS4857,B0399,DMKU3-1042,DMB1,KCTC 17555	0.478
KLMA_70349	GACGCTTGTGCGGATCCATTCGG	B0399,DMKU3-1042,KCTC 17555,CBS4857,IIPE453,DMB1,NBRC1777,UFS-Y2791	0.609
KLMA_70349	TCGAGTGGATCCCCTCGCTGTGG	UFS-Y2791,KCTC 17555,CBS4857,IIPE453,DMB1,NBRC1777,DMKU3-1042	0.652
KLMA_70349	TCCATTCGGAGTGCTACACCGGG	B0399,KCTC 17555,CBS4857,IIPE453,NBRC1777,DMKU3-1042	0.609
KLMA_70349	GGGACGCACGAGCGCGGATGTGG	IIPE453,DMB1,UFS-Y2791	0.739
KLMA_70349	GATGCCCAAATCGATTAGAATGG	KCTC 17555,DMB1	0.435
KLMA_70349	TCTTGGCGCAGACACGGTGCAGG	B0399,KCTC 17555,CBS4857,IIPE453,DMB1,NBRC1777,DMKU3-1042	0.652
KLMA_70349	ATCCATTCGGAGTGCTACACCGG	B0399,KCTC 17555,CBS4857,IIPE453,DMB1,NBRC1777,DMKU3-1042	0.565
KLMA_70349	GAGGGCAGGGGTATCGGACTCGG	B0399,KCTC 17555,CBS4857,IIPE453,DMB1,NBRC1777,DMKU3-1042	0.696
KLMA_70349	GCTCAAGGCGTACAATTTGCAGG	KCTC 17555,B0399,UFS-Y2791	0.522
KLMA_70349	CCCCGGTGTAGCACTCCGAATGG	B0399,KCTC 17555,CBS4857,IIPE453,NBRC1777,DMKU3-1042	0.652
KLMA_70349	CGCACCAAGATCGAGCGCATGGG	B0399,DMKU3-1042,KCTC 17555,CBS4857,IIPE453,DMB1,UFS-Y2791	0.652
KLMA_70349	TCAAGTACACAATCACGCCGTGG	IIPE453,UFS-Y2791	0.522
KLMA_70349	ATTTGGGCATCTCGCAGGTGCGG	B0399,DMKU3-1042,KCTC 17555,CBS4857,IIPE453,DMB1,NBRC1777,UFS-Y2791	0.609
KLMA_70349	ATCCACCGCCATGAGCTTTCCGG	UFS-Y2791,KCTC 17555,IIPE453,DMB1,NBRC1777,DMKU3-1042	0.609
KLMA_70349	GAACGGAGGCTGCTCCACTTGGG	B0399,KCTC 17555,CBS4857,IIPE453,DMB1,NBRC1777,DMKU3-1042	0.652
KLMA_70349	AGCCGTCGATCTCCTTCGAGTGG	B0399,DMKU3-1042,KCTC 17555,CBS4857,IIPE453,DMB1,NBRC1777,UFS-Y2791	0.609
KLMA_70349	TGACCGCGCCGGAAAGCTCATGG	B0399,KCTC 17555,CBS4857,IIPE453,DMB1,NBRC1777,DMKU3-1042	0.652
KLMA_70349	GGGGCGGTGTGCAAGGTGAGCGG	B0399,IIPE453,DMB1,UFS-Y2791	0.739
KLMA_70349	AGGACGCACGAGCGCGGATGTGG	CBS4857,B0399,DMKU3-1042,NBRC1777,KCTC 17555	0.696
KLMA_70349	CCGCGCCGGAAAGCTCATGGCGG	B0399,KCTC 17555,CBS4857,IIPE453,DMB1,NBRC1777,DMKU3-1042	0.739
KLMA_70349	ATTGTGTACTTGAGACAGGAGGG	KCTC 17555,B0399,UFS-Y2791,DMKU3-1042	0.478
KLMA_70349	TCAAGTACACAATGACGCCGTGG	CBS4857,B0399,DMKU3-1042,DMB1,KCTC 17555	0.522
KLMA_70349	TACGTTGGGAAGTTGTATCCAGG	CBS4857,B0399,DMKU3-1042,NBRC1777,KCTC 17555	0.478
KLMA_70349	TGTACTTGAGACAGGAGGGCAGG	CBS4857,IIPE453,DMKU3-1042,DMB1,KCTC 17555	0.565
KLMA_70349	CTCATGGCGGTGGATCACGAGGG	B0399,UFS-Y2791,KCTC 17555,CBS4857,IIPE453,NBRC1777,DMKU3-1042	0.652
KLMA_70349	GGGGAACAGTTTGACCGCGCCGG	B0399,KCTC 17555,CBS4857,IIPE453,DMB1,NBRC1777,DMKU3-1042	0.696
KLMA_70349	GATCACGAGGGCGACATTAAAGG	CBS4857,KCTC 17555	0.522
KLMA_70349	CGTGATTGTGTACTTGAGACAGG	IIPE453,UFS-Y2791	0.478
KLMA_70349	ACATCCGCGCTCGTGCGTCCCGG	IIPE453,UFS-Y2791	0.739
KLMA_70349	TGCTCGCACCACGTCGTCGATGG	DMKU3-1042,CBS4857,IIPE453,UFS-Y2791,KCTC 17555	0.652
KLMA_70349	GGCCACTTTATCCGGGTTGTTGG	B0399,IIPE453	0.565
KLMA_70349	GTATCCGGGACGCACGAGCGCGG	IIPE453,DMB1	0.739
KLMA_70349	ATGATCAGAGGCGCATACGTTGG	B0399,KCTC 17555,CBS4857,IIPE453,DMB1,NBRC1777,DMKU3-1042	0.522
KLMA_70349	ATGGCCCATGCGCTCGATCTTGG	B0399,DMKU3-1042,KCTC 17555,CBS4857,IIPE453,DMB1,UFS-Y2791	0.609
KLMA_70349	ACATCCGCGCTCGTGCGTCCTGG	CBS4857,B0399,NBRC1777,KCTC 17555	0.696
KLMA_70349	GGAGTGCGCGTTGTGACTGCGGG	B0399,KCTC 17555,CBS4857,IIPE453,DMB1,NBRC1777,DMKU3-1042	0.696
KLMA_70349	TGCTCGCACCACGTCGTTGATGG	NBRC1777,DMB1	0.609
KLMA_70349	TGGTTTCCCGACCACGACAAGGG	B0399,DMKU3-1042,KCTC 17555,CBS4857,IIPE453,DMB1,NBRC1777,UFS-Y2791	0.609
KLMA_70349	CGCACTCCACGCCGTCTCCCCGG	CBS4857,IIPE453,NBRC1777	0.783
KLMA_70349	GATGGTGCCCTTGTCGTGGTCGG	B0399,KCTC 17555,IIPE453,DMB1,NBRC1777,DMKU3-1042	0.652
KLMA_70349	GCGTACAATTTGCAGGATCTTGG	B0399,KCTC 17555,CBS4857,IIPE453,DMB1,NBRC1777,DMKU3-1042	0.478
KLMA_70349	GGAGTGCTACACCGGGGAGACGG	CBS4857,IIPE453,DMKU3-1042,NBRC1777	0.696
KLMA_70349	CAAGAGGCACGCATGATCAGAGG	IIPE453,DMB1	0.565
KLMA_70349	GTGGTTTCCCGACCACGACAAGG	KCTC 17555,CBS4857,IIPE453,DMB1,NBRC1777,DMKU3-1042	0.609
KLMA_70349	AGCGGTCTTTGGGTCTGTTGGGG	CBS4857,IIPE453,DMKU3-1042	0.609
KLMA_70349	CACGAGGGCGACATTAAAGGTGG	B0399,CBS4857,IIPE453,DMB1,NBRC1777,DMKU3-1042	0.565
KLMA_70349	TCGGCACACGCTCGACGCAGTGG	UFS-Y2791,KCTC 17555,CBS4857,IIPE453,DMB1,NBRC1777,DMKU3-1042	0.696
KLMA_70349	CCATTCGGAGTGCTACACCGGGG	B0399,KCTC 17555,CBS4857,IIPE453,NBRC1777,DMKU3-1042	0.652
KLMA_70349	ATTAAAGGTGGGAACGGCCACGG	B0399,KCTC 17555,CBS4857,IIPE453,DMB1,NBRC1777,DMKU3-1042	0.565
KLMA_70349	ATCAACGACGTGGTGCGAGCAGG	NBRC1777,DMB1	0.609
KLMA_70349	CAGCGAGGGGATCCACTCGAAGG	UFS-Y2791,KCTC 17555,CBS4857,IIPE453,DMB1,NBRC1777,DMKU3-1042	0.652
KLMA_40547	TGCTGCTTACAAACAGACAAGGG	B0399,CBS4857,IIPE453,DMB1,NBRC1777,DMKU3-1042	0.478
KLMA_40547	GATGGCGCCGGCTCTAACGAAGG	KCTC 17555,IIPE453,DMKU3-1042,DMB1,NBRC1777	0.652
KLMA_40547	GAGAGAATCAGCCAAGCTTACGG	B0399,KCTC 17555,CBS4857,IIPE453,DMB1,NBRC1777,DMKU3-1042	0.522
KLMA_40547	TGTCCGTTCTTGCAGCGCGTTGG	CBS4857,IIPE453,KCTC 17555	0.609
KLMA_40547	TTCCTAAAGCTCCTGCACTTGGG	KCTC 17555,CBS4857,IIPE453,DMB1,NBRC1777,DMKU3-1042	0.522
KLMA_40547	GGCCCAATAAGGGAGTATGTTGG	B0399,KCTC 17555,CBS4857,IIPE453,DMB1,NBRC1777,DMKU3-1042	0.522
KLMA_40547	CTCTAGAGGACAGAAGCACCTGG	KCTC 17555,CBS4857,IIPE453,DMB1,NBRC1777,DMKU3-1042	0.565
KLMA_40547	GTGTAAGGCCTACAAAAAACTGG	KCTC 17555,IIPE453,DMKU3-1042,DMB1,NBRC1777	0.435
KLMA_40547	ACGGACAAAGGTGTGCATGCTGG	CBS4857,IIPE453,DMB1,NBRC1777	0.565
KLMA_40547	AGAGACTCGATCCGCGAATTCGG	B0399,DMKU3-1042,KCTC 17555,CBS4857,IIPE453,DMB1,NBRC1777,UFS-Y2791	0.565
KLMA_40547	AATCAGCCAAGCTTACGGCGCGG	B0399,KCTC 17555,CBS4857,IIPE453,DMB1,NBRC1777,DMKU3-1042	0.609
KLMA_40547	CTGACTACGAGGACAAATTGGGG	KCTC 17555,DMKU3-1042	0.522
KLMA_40547	GAAATCGAAAATTGGACGTTGGG	NBRC1777,B0399,IIPE453,DMKU3-1042,DMB1	0.435
KLMA_40547	AGCCCAAGTGCAGGAGCTTTAGG	CBS4857,NBRC1777,IIPE453,DMKU3-1042,KCTC 17555	0.565
KLMA_40547	AGCGCTTTAAAGCAATATGAGGG	B0399,KCTC 17555,CBS4857,IIPE453,DMB1,NBRC1777,DMKU3-1042	0.435
KLMA_40547	GAAAGATGTGCAGCTCTAGATGG	B0399,DMKU3-1042,KCTC 17555,CBS4857,IIPE453,DMB1,NBRC1777,UFS-Y2791	0.478
KLMA_40547	GTATTGTAGCCGTCATAAACCGG	CBS4857,IIPE453,NBRC1777,DMB1,KCTC 17555	0.478
KLMA_40547	CCCAACCTACCAGAAGTGTAAGG	B0399,DMKU3-1042,KCTC 17555,CBS4857,IIPE453,DMB1,NBRC1777,UFS-Y2791	0.522
KLMA_40547	TTTCCAACGCGCTGCAAGAACGG	KCTC 17555,CBS4857,IIPE453,DMB1,NBRC1777,DMKU3-1042	0.565
KLMA_40469	CAGGGTCTCAAACTGTTAGTAGG	B0399,KCTC 17555,CBS4857,IIPE453,DMB1,NBRC1777,DMKU3-1042	0.478
KLMA_40469	GTTTCCGAGTTGCTGCTATAAGG	B0399,KCTC 17555,CBS4857,IIPE453,DMB1,NBRC1777,DMKU3-1042	0.478
KLMA_40469	GGGGTGTTGTCGGTACAATAGGG	UFS-Y2791,KCTC 17555,CBS4857,IIPE453,DMB1,NBRC1777,DMKU3-1042	0.565
KLMA_40469	AAAAACGACTGCACTTCGGTCGG	NBRC1777,B0399,UFS-Y2791	0.522
KLMA_40469	CAAACCTGATTTAAATCGACTGG	CBS4857,B0399,NBRC1777	0.391
KLMA_40469	CAACAGACAACGGGAGTTATTGG	B0399,KCTC 17555,CBS4857,IIPE453,DMB1,NBRC1777,DMKU3-1042	0.478
KLMA_40469	TAGTATGCCTCTCGACGATATGG	B0399,KCTC 17555,CBS4857,IIPE453,DMB1,NBRC1777,DMKU3-1042	0.478
KLMA_40469	GCACTGTAATGGCAGCACTACGG	B0399,KCTC 17555,CBS4857,IIPE453,DMB1,DMKU3-1042	0.565
KLMA_40469	CAGTCGATTTAAATCAGGTTTGG	CBS4857,B0399,NBRC1777	0.391
KLMA_40469	GTCCCGTTTGTGGGATAGAGAGG	CBS4857,IIPE453,DMKU3-1042,DMB1	0.565
KLMA_40469	TCAAAACCGCTTTCAAAACAGGG	KCTC 17555,CBS4857,IIPE453,DMB1,NBRC1777,DMKU3-1042	0.435
KLMA_40469	ACAGCTCGAGCCTTTGTATACGG	B0399,KCTC 17555,CBS4857,IIPE453,DMB1,NBRC1777,DMKU3-1042	0.522
KLMA_40469	CCATTGACCAGACTTCGCGACGG	B0399,KCTC 17555,CBS4857,IIPE453,DMB1,NBRC1777,DMKU3-1042	0.609
KLMA_40469	GGAGTTATTGGTCCAAGCGAAGG	B0399,KCTC 17555,CBS4857,IIPE453,DMB1,NBRC1777,DMKU3-1042	0.522
KLMA_40469	ACACACAATATGTGCACATGAGG	KCTC 17555,CBS4857,IIPE453,DMB1,NBRC1777,DMKU3-1042	0.435
KLMA_40469	TTGAAAAACGAACTCCGAATGGG	B0399,UFS-Y2791	0.435
KLMA_40469	AAAAACGACTGAACTTCGGTCGG	CBS4857,IIPE453,DMKU3-1042,DMB1	0.478
KLMA_40469	CTTAAAAAACGACTGCACTTCGG	KCTC 17555,B0399,UFS-Y2791,NBRC1777	0.435
KLMA_20363	CTATAAAGAGAATGGGCGCCCGG	UFS-Y2791,KCTC 17555,CBS4857,IIPE453,DMB1,NBRC1777,DMKU3-1042	0.565
KLMA_20363	GCGTCCAATGTTATGCCTTCTGG	NBRC1777,UFS-Y2791,DMB1	0.522
KLMA_20363	CCAGGTGTAGGGCCTAAAATGGG	B0399,DMKU3-1042,KCTC 17555,CBS4857,IIPE453,DMB1,NBRC1777,UFS-Y2791	0.565
KLMA_20363	TATAAAGAGAATGGGCGCCCGGG	KCTC 17555,UFS-Y2791	0.565
KLMA_20363	GGACGTTCCAACTACTATTGAGG	CBS4857,IIPE453,NBRC1777,DMB1,KCTC 17555	0.478
KLMA_20363	GGTCAAGGACATATGTCCGGGGG	B0399,CBS4857,IIPE453,DMB1,NBRC1777,DMKU3-1042	0.609
KLMA_20363	TTGGAACGTCCCCATCAAACTGG	KCTC 17555,B0399	0.522
KLMA_20363	GCCAAGTGTTGTGTATGCCAAGG	B0399,UFS-Y2791	0.522
KLMA_20363	CCACGAATACTGTCCTTGACAGG	B0399,DMKU3-1042,KCTC 17555,CBS4857,IIPE453,DMB1,NBRC1777,UFS-Y2791	0.522
KLMA_20363	TTTATCTCACTTCCAGGTGTAGG	B0399,KCTC 17555,CBS4857,IIPE453,DMB1,NBRC1777,DMKU3-1042	0.435
KLMA_20363	TTTGGCTTTACAAAAATCTTGGG	B0399,KCTC 17555,CBS4857,IIPE453,DMB1,DMKU3-1042	0.348
KLMA_20363	GAGGGGTTTATCTCACTTCCAGG	B0399,UFS-Y2791	0.522
KLMA_20363	ATCATTGATTAAGACGCCTGTGG	B0399,KCTC 17555,CBS4857,IIPE453,DMB1,NBRC1777,DMKU3-1042	0.435
KLMA_20363	CGTGAGAACGAACACGGACTTGG	CBS4857,NBRC1777	0.565
KLMA_20363	GACTAGCCAAAATGTGGGGATGG	B0399,DMKU3-1042,KCTC 17555,CBS4857,IIPE453,DMB1,NBRC1777,UFS-Y2791	0.522
KLMA_20363	AAGACGCCTGTGGATAGCGTTGG	B0399,KCTC 17555,CBS4857,IIPE453,DMB1,NBRC1777,DMKU3-1042	0.565
KLMA_20363	GACGTTCCAACTACTATTGAGGG	B0399,KCTC 17555,CBS4857,IIPE453,DMB1,NBRC1777,DMKU3-1042	0.478
KLMA_20363	CCTGTCAAGGACAGTATTCGTGG	B0399,DMKU3-1042,KCTC 17555,CBS4857,IIPE453,DMB1,NBRC1777,UFS-Y2791	0.522
KLMA_20363	GTAAGACTCCAGAGCACACAAGG	B0399,KCTC 17555,CBS4857,IIPE453,DMB1,NBRC1777,DMKU3-1042	0.522
KLMA_20362	GGCGGACATCATTTGCTTACAGG	B0399,DMKU3-1042,KCTC 17555,CBS4857,IIPE453,DMB1,NBRC1777,UFS-Y2791	0.522
KLMA_20362	GAGAAAGACATGGATGGGGTAGG	NBRC1777,DMKU3-1042	0.522
KLMA_20362	AACGGGGCAGGCGATGTAATTGG	KCTC 17555,CBS4857,IIPE453,DMB1,NBRC1777,DMKU3-1042	0.565
KLMA_20362	GGCTTAAATAGGCACGCATTGGG	B0399,DMKU3-1042,KCTC 17555,CBS4857,IIPE453,DMB1,NBRC1777,UFS-Y2791	0.522
KLMA_20362	ACTTGGGGCCACATGTAGTGGGG	B0399,DMKU3-1042,KCTC 17555,CBS4857,IIPE453,DMB1,NBRC1777,UFS-Y2791	0.609
KLMA_20362	GAAGTAGTAAAGGTTCTAAGTGG	B0399,UFS-Y2791	0.391
KLMA_20362	GGACCATTGCTTGCACATGAAGG	B0399,KCTC 17555,CBS4857,IIPE453,DMB1,NBRC1777,DMKU3-1042	0.522
KLMA_20362	TCCGCATGATAGTTAAACATTGG	B0399,KCTC 17555,CBS4857,IIPE453,DMB1,NBRC1777,DMKU3-1042	0.391
KLMA_20362	TGTTGTCTCCCCACTACATGTGG	B0399,KCTC 17555,IIPE453,DMB1,NBRC1777,DMKU3-1042	0.522
KLMA_20361	GACCAAGCAGGTTTGTTCTCAGG	B0399,CBS4857,IIPE453,DMB1,NBRC1777,DMKU3-1042	0.522
KLMA_20361	CACGTACAGGGCAGACCTATGGG	IIPE453,DMB1,UFS-Y2791	0.609
KLMA_20361	CATTTGAATTTGTGTCACTGAGG	UFS-Y2791,KCTC 17555,CBS4857,IIPE453,DMB1,NBRC1777,DMKU3-1042	0.391
KLMA_20361	ATGATGCCTATTCAACAACAAGG	KCTC 17555,CBS4857,IIPE453,DMB1,NBRC1777,DMKU3-1042	0.391
KLMA_20361	TGATAGCAGATCCAGTGGTTAGG	IIPE453,UFS-Y2791	0.478
KLMA_20361	TCACGTACAGGACAGACCTATGG	B0399,DMKU3-1042	0.522
KLMA_20361	TGAAGGTTATGTAAAGGAGCCGG	B0399,KCTC 17555,CBS4857,IIPE453,DMB1,NBRC1777,DMKU3-1042	0.478
KLMA_20361	CCTGCTGTCATGCATTCATACGG	CBS4857,IIPE453,NBRC1777,DMB1,KCTC 17555	0.522
KLMA_20361	GCAGTATAAGCAAACTCGGACGG	CBS4857,IIPE453,NBRC1777,DMB1,KCTC 17555	0.522
KLMA_20361	TCACGTACAGGGCAGACCTATGG	KCTC 17555,CBS4857,IIPE453,DMB1,NBRC1777,UFS-Y2791	0.565
KLMA_20361	ACTAATCTCTCTGTAGGAATGGG	B0399,DMKU3-1042,KCTC 17555,CBS4857,IIPE453,DMB1,NBRC1777,UFS-Y2791	0.435
KLMA_20361	CGTTGGTCCAAACTCTAATATGG	B0399,KCTC 17555,CBS4857,IIPE453,DMB1,NBRC1777,DMKU3-1042	0.435
KLMA_20361	CATAACCTTCACTCACGTACAGG	B0399,DMKU3-1042,KCTC 17555,CBS4857,IIPE453,DMB1,NBRC1777,UFS-Y2791	0.478
KLMA_20361	GTTAACCCATACTTAGTATCAGG	B0399,DMKU3-1042,KCTC 17555,CBS4857,IIPE453,DMB1,NBRC1777,UFS-Y2791	0.391
KLMA_20361	CAGCACACTAATCTCTCTGTAGG	KCTC 17555,B0399,DMB1	0.478
KLMA_20361	TCTGCCCTGTACGTGAGTGAAGG	KCTC 17555,CBS4857,IIPE453,DMB1,NBRC1777,UFS-Y2791	0.565
KLMA_20360	AACCCATCTGTCGGGGCTCTCGG	KCTC 17555,CBS4857,IIPE453,DMB1,NBRC1777,DMKU3-1042	0.652
KLMA_20360	ATCCGAGAGCCCCGACAGATGGG	KCTC 17555,CBS4857,IIPE453,DMB1,NBRC1777,DMKU3-1042	0.652
KLMA_20360	TGAAGGTAACTTGCAGAGAGCGG	CBS4857,B0399,IIPE453,DMKU3-1042,NBRC1777	0.522
KLMA_20360	GAAGGTAACTTGCAGAGAGCGGG	B0399,KCTC 17555,CBS4857,IIPE453,DMB1,NBRC1777,DMKU3-1042	0.565
KLMA_20360	TAGAATCCGAGAGCCCCGACAGG	B0399,UFS-Y2791	0.609
KLMA_20360	GCTGTTGAAAGTTTGCCAGACGG	KCTC 17555,CBS4857,IIPE453,DMB1,NBRC1777,DMKU3-1042	0.522
KLMA_20360	GCGAAAAAGCAGGAATTATTAGG	KCTC 17555,UFS-Y2791,NBRC1777	0.391
KLMA_20360	TTATTAGGGAACCAGGAGGCAGG	B0399,DMKU3-1042,KCTC 17555,CBS4857,IIPE453,DMB1,NBRC1777,UFS-Y2791	0.522
KLMA_20360	ACAGAAAAAGGTACGCTTTAAGG	B0399,KCTC 17555,CBS4857,IIPE453,DMB1,NBRC1777,DMKU3-1042	0.391
KLMA_20367	AATCGTTAATGCGCTCAATGAGG	B0399,KCTC 17555,CBS4857,IIPE453,DMB1,NBRC1777,DMKU3-1042	0.435
KLMA_20367	ACCAATTGCCCAAACATCCTGGG	B0399,DMKU3-1042,KCTC 17555,CBS4857,IIPE453,DMB1,NBRC1777,UFS-Y2791	0.522
KLMA_20367	AGTCCATAGGGATTCACTGATGG	B0399,DMKU3-1042,KCTC 17555,CBS4857,IIPE453,DMB1,NBRC1777,UFS-Y2791	0.478
KLMA_20367	TTATTCAAACAAATAGCATCGGG	B0399,DMKU3-1042,KCTC 17555,CBS4857,IIPE453,DMB1,NBRC1777,UFS-Y2791	0.348
KLMA_20367	GCTCATTTGGTCCTCTATATGGG	KCTC 17555,CBS4857,IIPE453,DMB1,NBRC1777,DMKU3-1042	0.478
KLMA_20367	GGCCAGGAGCAAGTATTTACTGG	B0399,KCTC 17555,CBS4857,IIPE453,DMB1,NBRC1777,DMKU3-1042	0.522
KLMA_20367	CTAATCAATGACGTGAAATCTGG	KCTC 17555,CBS4857,IIPE453,DMB1,NBRC1777,DMKU3-1042	0.391
KLMA_20367	CTCTTGAAATCTTGTCCATCAGG	KCTC 17555,B0399,IIPE453,DMKU3-1042,DMB1	0.435
KLMA_20367	CTTTCAGAACCACTGCCCTCTGG	KCTC 17555,CBS4857,IIPE453,DMB1,NBRC1777,DMKU3-1042	0.565
KLMA_20367	GGCAGGTAAATGTCCCATTCTGG	B0399,DMKU3-1042,KCTC 17555,CBS4857,IIPE453,DMB1,NBRC1777,UFS-Y2791	0.522
KLMA_20367	CCAAGTGGTATGTAAAACGTTGG	IIPE453,DMKU3-1042,DMB1	0.435
KLMA_20367	GTTGATGTCTACGGAAGGCCAGG	KCTC 17555,CBS4857,IIPE453,DMB1,NBRC1777,DMKU3-1042	0.565
KLMA_20367	GTATTATAGGCCTCATGGAACGG	B0399,DMKU3-1042,KCTC 17555,CBS4857,IIPE453,DMB1,NBRC1777,UFS-Y2791	0.478
KLMA_20367	TATGGATGAGCAGACCATCGAGG	B0399,IIPE453	0.522
KLMA_20367	TGTCGTTACTGGTACTAGTTCGG	B0399,KCTC 17555,CBS4857,IIPE453,DMB1,NBRC1777,DMKU3-1042	0.478
KLMA_20367	GCCCTCTGGACGTAAAGTGGGGG	CBS4857,IIPE453,DMKU3-1042,DMB1,NBRC1777	0.652
KLMA_20367	CCCCAGGATGTTTGGGCAATTGG	B0399,DMKU3-1042,KCTC 17555,CBS4857,IIPE453,DMB1,NBRC1777,UFS-Y2791	0.565
KLMA_20367	GCATCGACCAACTCGGATAACGG	B0399,KCTC 17555,CBS4857,IIPE453,DMB1,NBRC1777,DMKU3-1042	0.565
KLMA_20367	TAGAACATGATACGGCACATGGG	B0399,DMKU3-1042,KCTC 17555,CBS4857,IIPE453,DMB1,NBRC1777,UFS-Y2791	0.478
KLMA_20367	TTCCCCCACTTTACGTCCAGAGG	KCTC 17555,CBS4857,IIPE453,DMB1,NBRC1777,DMKU3-1042	0.565
KLMA_20367	ATGGACTGCATCCAATCCGTTGG	B0399,UFS-Y2791	0.522
KLMA_20367	ATTAGCTGCTCTAAACTTCCAGG	B0399,KCTC 17555,CBS4857,IIPE453,DMB1,NBRC1777,DMKU3-1042	0.435
KLMA_20367	TGGTGAACCCTCTAAACGTACGG	KCTC 17555,CBS4857,IIPE453,DMB1,NBRC1777,DMKU3-1042	0.522
KLMA_20367	CTCTGGTATTATAGGCCTCATGG	B0399,KCTC 17555,CBS4857,IIPE453,DMB1,NBRC1777,UFS-Y2791	0.478
KLMA_20367	CACTCCCTTCCGTATCAAACTGG	B0399,KCTC 17555,CBS4857,IIPE453,DMB1,NBRC1777,DMKU3-1042	0.522
KLMA_20367	TGAGGCCTATAATACCAGAGAGG	B0399,KCTC 17555,CBS4857,IIPE453,DMB1,NBRC1777,UFS-Y2791	0.478
KLMA_20367	CTCTAAACGCACAGAGCAACAGG	B0399,UFS-Y2791	0.522
KLMA_20367	GGAGAAGCTGTCTTTAAGTTTGG	B0399,KCTC 17555,CBS4857,IIPE453,DMB1,NBRC1777,DMKU3-1042	0.435
KLMA_20367	AAGAGCGTAAGTTGGAAACGAGG	KCTC 17555,IIPE453,DMB1,NBRC1777	0.478
KLMA_20367	TCAGCTTCGCGTTATTAGTAGGG	KCTC 17555,B0399,UFS-Y2791,NBRC1777	0.478
KLMA_20367	TGGTTTGCACTACGCCGAATTGG	B0399,KCTC 17555,CBS4857,IIPE453,DMB1,NBRC1777,DMKU3-1042	0.522
KLMA_20367	TCCCCCACTTTACGTCCAGAGGG	KCTC 17555,CBS4857,IIPE453,DMB1,NBRC1777,DMKU3-1042	0.609
KLMA_20367	AATCCATCAGTGAATCCCTATGG	B0399,DMKU3-1042,KCTC 17555,CBS4857,IIPE453,DMB1,NBRC1777,UFS-Y2791	0.435
KLMA_20367	TGATAACGGAATCGTTCATAGGG	KCTC 17555,CBS4857,IIPE453,DMB1,NBRC1777,DMKU3-1042	0.435
KLMA_20367	GTCATTGATTAGAGTCCATAGGG	CBS4857,B0399,KCTC 17555	0.435
KLMA_20367	TATGGACAGTAAAGTGGCACAGG	KCTC 17555,B0399,DMB1	0.478
KLMA_20367	TGCCCTCTGGACGTAAAGTGGGG	KCTC 17555,CBS4857,IIPE453,DMB1,NBRC1777,DMKU3-1042	0.609
KLMA_20367	CGGATTGGATGCAGTCCATAGGG	B0399,DMKU3-1042,KCTC 17555,CBS4857,IIPE453,DMB1,NBRC1777,UFS-Y2791	0.565
KLMA_20367	TCTTGAAATCTTGTCCATCAGGG	B0399,KCTC 17555,CBS4857,IIPE453,DMB1,NBRC1777,DMKU3-1042	0.435
KLMA_20367	CTAGACACCGGAGTTGGCGATGG	B0399,KCTC 17555,CBS4857,IIPE453,DMB1,NBRC1777,DMKU3-1042	0.609
KLMA_20367	TTGGATGCAGTCCATAGGGACGG	B0399,KCTC 17555,CBS4857,IIPE453,DMB1,NBRC1777,DMKU3-1042	0.565
KLMA_20367	TGTTGCTCCGTACGTTTAGAGGG	KCTC 17555,CBS4857,IIPE453,DMB1,NBRC1777,DMKU3-1042	0.522
KLMA_20367	ATTAAGCACCTGCATGATAACGG	B0399,KCTC 17555,CBS4857,IIPE453,DMB1,NBRC1777,DMKU3-1042	0.435
KLMA_40618	CACGCCCAATATTGATCAGGAGG	B0399,DMKU3-1042,KCTC 17555,CBS4857,IIPE453,DMB1,NBRC1777,UFS-Y2791	0.522
KLMA_40618	CTGGTACCATAACTGGCCTGTGG	UFS-Y2791,KCTC 17555,CBS4857,IIPE453,DMB1,NBRC1777,DMKU3-1042	0.565
KLMA_40618	AATCTGAACCTATGAGTACCAGG	B0399,KCTC 17555,CBS4857,IIPE453,DMB1,NBRC1777,DMKU3-1042	0.435
KLMA_40618	AACGATACTTGCTACACATAAGG	KCTC 17555,CBS4857,IIPE453,DMB1,NBRC1777,DMKU3-1042	0.391
KLMA_40618	TACCACGCCCAATATTGATCAGG	B0399,KCTC 17555,CBS4857,IIPE453,DMB1,NBRC1777,DMKU3-1042	0.478
KLMA_40618	TTACTTGATGGATCATCCGTGGG	KCTC 17555,CBS4857,IIPE453,DMB1,NBRC1777,DMKU3-1042	0.478
KLMA_40618	AACTTGATATGGTAAACGCCAGG	B0399,DMKU3-1042,KCTC 17555,CBS4857,IIPE453,DMB1,NBRC1777,UFS-Y2791	0.435
KLMA_40618	ATTCACAGATCCCTCTGTCATGG	B0399,DMKU3-1042,KCTC 17555,CBS4857,IIPE453,DMB1,NBRC1777,UFS-Y2791	0.478
KLMA_40618	TGGGAGAAGATGCCTCTCCTTGG	B0399,UFS-Y2791	0.565
KLMA_40618	CATCAGATCAACTCCGATGATGG	B0399,KCTC 17555,CBS4857,IIPE453,DMB1,NBRC1777,DMKU3-1042	0.478
KLMA_40618	GCCTGTGGTCTTGGGGACCTTGG	KCTC 17555,B0399,IIPE453,DMB1,NBRC1777	0.652
KLMA_40618	GAGGTAATTGTAACTTGATATGG	CBS4857,B0399,IIPE453,DMKU3-1042,DMB1	0.348
KLMA_40618	GGTTCTAAAGTCTATGTTACAGG	B0399,KCTC 17555,CBS4857,IIPE453,DMB1,NBRC1777,DMKU3-1042	0.391
KLMA_40618	GATGATGGAGGGGTCATAACTGG	KCTC 17555,IIPE453,DMKU3-1042,DMB1	0.522
KLMA_40618	AAGAACCTGAGCCATCAGATTGG	IIPE453,DMKU3-1042	0.478
KLMA_40618	ATCAAGTTACAATTACCTCCTGG	CBS4857,B0399,DMKU3-1042,KCTC 17555	0.391
KLMA_40618	ATCATGGTTGGCCAATCTGATGG	B0399,KCTC 17555,CBS4857,IIPE453,DMB1,NBRC1777,DMKU3-1042	0.478
KLMA_40618	CTCCTGATCAATATTGGGCGTGG	B0399,DMKU3-1042,KCTC 17555,CBS4857,IIPE453,DMB1,NBRC1777,UFS-Y2791	0.522
KLMA_40618	AATTACCTCCTGGTACTCATAGG	B0399,KCTC 17555,CBS4857,IIPE453,DMB1,NBRC1777,DMKU3-1042	0.435
KLMA_20365	GACGAAATGAGGCGACCAATTGG	CBS4857,IIPE453,KCTC 17555	0.522
KLMA_20365	TGCCTTGATCTATTTGTGAAAGG	KCTC 17555,DMKU3-1042,NBRC1777	0.391
KLMA_20365	CTTCTTTCGGATGAAAAAATGGG	B0399,DMB1	0.391
KLMA_20365	TTGAGAGAACGTTAACACAGTGG	CBS4857,IIPE453,DMB1	0.435
KLMA_20365	CAGAGCCTATTGACGAAGAAAGG	KCTC 17555,CBS4857,IIPE453,DMB1,NBRC1777,DMKU3-1042	0.478
KLMA_20365	TTGAGAGGACGTTAACACAGTGG	KCTC 17555,B0399,UFS-Y2791,DMKU3-1042,NBRC1777	0.478
KLMA_20364	AAACTCCAGTCCTAATTGTTCGG	CBS4857,IIPE453	0.435
KLMA_20364	GGCATGGAGAGTTCGTTACATGG	B0399,DMKU3-1042,KCTC 17555,CBS4857,IIPE453,DMB1,NBRC1777,UFS-Y2791	0.522
KLMA_20364	TTCGTTACATGGCTGCTGACAGG	B0399,DMKU3-1042,KCTC 17555,CBS4857,IIPE453,DMB1,NBRC1777,UFS-Y2791	0.522
KLMA_20364	ATTAATAAGCTGAGGGTTTGAGG	B0399,DMKU3-1042,KCTC 17555,CBS4857,IIPE453,DMB1,UFS-Y2791	0.391
KLMA_20364	CATTGGCTTTGGGAACACAGAGG	CBS4857,IIPE453,DMKU3-1042	0.522
KLMA_20364	GATTCAATTAATCGGGGATGAGG	B0399,UFS-Y2791	0.435
KLMA_20364	CTTAGATGAGAACCACTCATTGG	B0399,UFS-Y2791	0.435
KLMA_20364	CTCTCTCACCAAAGTCTCTTCGG	B0399,KCTC 17555,CBS4857,IIPE453,DMB1,NBRC1777,DMKU3-1042	0.522
KLMA_20364	TCATCTAAGGTCTCAGCATGTGG	KCTC 17555,CBS4857,IIPE453,DMB1,NBRC1777,DMKU3-1042	0.478
KLMA_20364	ATGATGTTTAGACGAACGTCAGG	B0399,KCTC 17555,CBS4857,IIPE453,DMB1,NBRC1777,DMKU3-1042	0.435
KLMA_20364	CGTTATCTTGGCACAACGCTAGG	B0399,DMKU3-1042,KCTC 17555,CBS4857,IIPE453,DMB1,NBRC1777,UFS-Y2791	0.522
KLMA_20364	GTCTTCGATTCAATTAATCGGGG	B0399,UFS-Y2791	0.435
KLMA_20364	TCTTGGCACAACGCTAGGAAAGG	B0399,KCTC 17555,CBS4857,IIPE453,DMB1,NBRC1777,DMKU3-1042	0.522
KLMA_20364	AACTTTCTACCGATGATGAGTGG	B0399,KCTC 17555,CBS4857,IIPE453,DMB1,NBRC1777,DMKU3-1042	0.435
KLMA_20364	ACTTTCTACCGATGATGAGTGGG	B0399,DMKU3-1042,KCTC 17555,CBS4857,IIPE453,DMB1,NBRC1777,UFS-Y2791	0.478
KLMA_20364	CATCTAAGGTCTCAGCATGTGGG	CBS4857,IIPE453,DMKU3-1042,DMB1,NBRC1777	0.522
KLMA_20364	AACAACTCATTAATAAGCTGAGG	B0399,KCTC 17555,CBS4857,IIPE453,DMB1,NBRC1777,DMKU3-1042	0.348
KLMA_20364	AGCATGATGACATTTCGAACCGG	UFS-Y2791,KCTC 17555,CBS4857,IIPE453,DMB1,NBRC1777,DMKU3-1042	0.478
KLMA_20364	GCTTCTTCATAGCTTCCACCCGG	B0399,DMKU3-1042,KCTC 17555,CBS4857,IIPE453,DMB1,NBRC1777,UFS-Y2791	0.565
KLMA_20364	CCTGCAGCTCTTCTAACCATTGG	UFS-Y2791,KCTC 17555,CBS4857,IIPE453,DMB1,NBRC1777,DMKU3-1042	0.522
KLMA_40614	ATAACTTTGTAGCCGGATCGAGG	UFS-Y2791,KCTC 17555,CBS4857,IIPE453,DMB1,NBRC1777,DMKU3-1042	0.478
KLMA_40614	TGTCGGTCTCAGACTATTCTGGG	B0399,KCTC 17555,CBS4857,IIPE453,DMB1,NBRC1777,UFS-Y2791	0.522
KLMA_40614	CACAGACTGATGCTATGGAGGGG	B0399,UFS-Y2791	0.565
KLMA_40614	AATTGGCGGTTATCGTAGAGTGG	CBS4857,DMB1,KCTC 17555	0.478
KLMA_40614	AATTTACGAACTTACCACGGAGG	KCTC 17555,B0399,DMKU3-1042,DMB1,NBRC1777	0.435
KLMA_40614	CGTGGGATATCATCAATTTCCGG	B0399,UFS-Y2791	0.478
KLMA_40614	CTATCCGATATCAGTGATGTTGG	KCTC 17555,B0399,IIPE453,NBRC1777	0.435
KLMA_40614	TGGGTGACAGGTATGGAGGTAGG	B0399,UFS-Y2791	0.565
KLMA_40614	ATGAGCAGCTTGTAGCATATGGG	KCTC 17555,CBS4857,IIPE453,DMB1,NBRC1777,DMKU3-1042	0.478
KLMA_40614	TCCAAGTCAATTAAGCTTACGGG	B0399,DMKU3-1042,KCTC 17555,CBS4857,IIPE453,DMB1,NBRC1777,UFS-Y2791	0.435
KLMA_40614	TGTTCACTCACGACAATGGACGG	B0399,KCTC 17555,CBS4857,IIPE453,DMB1,NBRC1777,DMKU3-1042	0.522
KLMA_40614	CTCCAAGTCAATTAAGCTTACGG	B0399,KCTC 17555,CBS4857,IIPE453,DMB1,NBRC1777,DMKU3-1042	0.435
KLMA_40614	AGATACCGAGAGTAGATACGAGG	B0399,KCTC 17555,CBS4857,IIPE453,DMB1,NBRC1777,DMKU3-1042	0.478
KLMA_40614	TCGGATTCTCATATAATTGGCGG	B0399,KCTC 17555,CBS4857,IIPE453,DMB1,NBRC1777,DMKU3-1042	0.435
KLMA_40614	GGTATTGTGATTTCCTTAGTCGG	NBRC1777,B0399	0.435
KLMA_40614	CTGTCGGTCTCAGACTATTCTGG	B0399,KCTC 17555,CBS4857,IIPE453,DMB1,NBRC1777	0.522
KLMA_40614	CTCACGACAATGGACGGAAGTGG	KCTC 17555,CBS4857,IIPE453,DMB1,NBRC1777,DMKU3-1042	0.565
KLMA_40614	TCTTTACTGCTAACTGAAGTAGG	NBRC1777,B0399,IIPE453,DMKU3-1042,DMB1	0.391
KLMA_40614	GAGTACAATCAAAACGTCGATGG	B0399,UFS-Y2791	0.435
KLMA_40614	TCCCGTAAGCTTAATTGACTTGG	B0399,KCTC 17555,CBS4857,IIPE453,DMB1,NBRC1777,DMKU3-1042	0.435
KLMA_40614	ATCTTCCTCGTATCTACTCTCGG	B0399,KCTC 17555,CBS4857,IIPE453,DMB1,NBRC1777,DMKU3-1042	0.478
KLMA_40614	GGCCTTCGAGGAGAGCCATTAGG	NBRC1777,B0399,UFS-Y2791,DMKU3-1042,DMB1	0.609
KLMA_40614	TCGTTTGTGGGTGACAGGTATGG	B0399,IIPE453,UFS-Y2791	0.522
KLMA_40614	TATGGAGGGGCCTAATGATAAGG	CBS4857,B0399,DMKU3-1042,NBRC1777,KCTC 17555	0.478
KLMA_40614	GTAAGCTTAATTGACTTGGAGGG	B0399,DMKU3-1042,KCTC 17555,CBS4857,IIPE453,DMB1,NBRC1777,UFS-Y2791	0.435
KLMA_40614	AATGACGTAGACAGGAAATTAGG	KCTC 17555,NBRC1777	0.391
KLMA_40614	AACTTCATACTTGTTCATCGGGG	B0399,DMKU3-1042,KCTC 17555,CBS4857,IIPE453,DMB1,NBRC1777,UFS-Y2791	0.435
KLMA_40614	CTTGTTAGAATAGTCAACGAAGG	B0399,KCTC 17555,CBS4857,IIPE453,DMB1,NBRC1777,DMKU3-1042	0.391
KLMA_40614	ACCGGTAAAAGAATCAGACTCGG	B0399,KCTC 17555,CBS4857,IIPE453,DMB1,NBRC1777,DMKU3-1042	0.478
KLMA_40617	AAGAGCTTGTGCTAGAGTTCTGG	KCTC 17555,B0399	0.478
KLMA_40617	ATGGTCCTCATGAAGTGAAGAGG	KCTC 17555,UFS-Y2791	0.478
KLMA_40617	CTGATACCAGATAACTATACGGG	B0399,DMKU3-1042,KCTC 17555,CBS4857,IIPE453,DMB1,NBRC1777,UFS-Y2791	0.435
KLMA_40617	CCCGGGATGGCGCATGCAAAAGG	KCTC 17555,CBS4857,IIPE453,DMB1,NBRC1777,DMKU3-1042	0.652
KLMA_40617	CCATACCAATGTGAAATGTGCGG	B0399,DMKU3-1042,KCTC 17555,CBS4857,IIPE453,DMB1,NBRC1777,UFS-Y2791	0.478
KLMA_40617	CCGCACATTTCACATTGGTATGG	B0399,KCTC 17555,CBS4857,IIPE453,DMB1,NBRC1777,DMKU3-1042	0.478
KLMA_40617	TAGTTATCTGGTATCAGCGTAGG	B0399,DMKU3-1042,KCTC 17555,CBS4857,IIPE453,DMB1,NBRC1777,UFS-Y2791	0.435
KLMA_40617	CCAGGTGAATTAGAGTTGGATGG	KCTC 17555,CBS4857,IIPE453,DMB1,NBRC1777,DMKU3-1042	0.478
KLMA_40617	GATTCTTACTAGAACTCGTCCGG	KCTC 17555,CBS4857,IIPE453,DMB1,NBRC1777,DMKU3-1042	0.478
KLMA_40617	TTCATGAGGACCATTACCTCCGG	B0399,DMKU3-1042,KCTC 17555,CBS4857,IIPE453,DMB1,NBRC1777,UFS-Y2791	0.522
KLMA_40617	TAGAACTCGTCCGGAGGTAATGG	B0399,KCTC 17555,CBS4857,IIPE453,DMB1,NBRC1777,DMKU3-1042	0.522
KLMA_40617	CCTGTGAACAAGAGAGGTCCTGG	CBS4857,KCTC 17555	0.565
KLMA_40616	TCATAAACGACTAAATACCGAGG	KCTC 17555,CBS4857,IIPE453,DMB1,NBRC1777,DMKU3-1042	0.391
KLMA_40616	GAAGAAGGCTCGCAAAGGAACGG	IIPE453,DMKU3-1042,DMB1	0.565
KLMA_40616	TCTTGCTTTGACAATAGAGGAGG	CBS4857,IIPE453,DMKU3-1042,DMB1,NBRC1777	0.435
KLMA_40616	GCGCTTGGAACCTACTAGGGCGG	B0399,DMKU3-1042,KCTC 17555,CBS4857,IIPE453,DMB1,NBRC1777,UFS-Y2791	0.652
KLMA_40616	CTAGGGCGGACTTGTGAGTTTGG	B0399,KCTC 17555,CBS4857,IIPE453,DMB1,NBRC1777	0.565
KLMA_40616	GCGGCGCTTGGAACCTACTAGGG	B0399,KCTC 17555,CBS4857,IIPE453,DMB1,NBRC1777	0.652
KLMA_40616	ATACGAGTAACAACGCATGATGG	UFS-Y2791,KCTC 17555,CBS4857,IIPE453,DMB1,NBRC1777,DMKU3-1042	0.435
KLMA_40616	AGTAGGTTCCAAGCGCCGCCTGG	B0399,KCTC 17555,CBS4857,IIPE453,DMB1,NBRC1777,UFS-Y2791	0.652
KLMA_40616	ACTCACAAGTCCGCCCTAGTAGG	B0399,KCTC 17555,CBS4857,IIPE453,DMB1,NBRC1777,UFS-Y2791	0.565
KLMA_40611	TACAAGGAATAACCAAGTTTAGG	B0399,CBS4857,IIPE453,DMB1,NBRC1777,DMKU3-1042	0.348
KLMA_40611	TCTTACGGAGCCGTCTGGTTCGG	B0399,KCTC 17555,CBS4857,DMB1,NBRC1777,DMKU3-1042	0.609
KLMA_40611	TATGTATTACATACTCTGGAGGG	CBS4857,IIPE453,DMKU3-1042,DMB1,KCTC 17555	0.391
KLMA_40611	CCTATGGTCAAACTGGTTCGGGG	KCTC 17555,CBS4857,IIPE453,DMB1,NBRC1777,DMKU3-1042	0.565
KLMA_40611	AATCATTAAGTACACTCGGTAGG	B0399,KCTC 17555,CBS4857,IIPE453,DMB1,NBRC1777,DMKU3-1042	0.391
KLMA_40611	AACTTGGTTGCGCGCTCAATTGG	KCTC 17555,CBS4857,IIPE453,DMB1,NBRC1777,DMKU3-1042	0.522
KLMA_40611	GTCTGAGTATAACATTAAGTCGG	B0399,DMKU3-1042,KCTC 17555,CBS4857,IIPE453,DMB1,NBRC1777,UFS-Y2791	0.391
KLMA_40611	TACTAGGAGAAACATCTCCGCGG	B0399,KCTC 17555,CBS4857,IIPE453,DMB1,NBRC1777,DMKU3-1042	0.522
KLMA_40611	AATAAGTCATGGCATACTAGTGG	CBS4857,B0399,UFS-Y2791,DMKU3-1042,DMB1	0.391
KLMA_40611	GGATCAATCCACTATCTCTACGG	B0399,KCTC 17555,CBS4857,IIPE453,DMB1,NBRC1777,DMKU3-1042	0.478
KLMA_40611	AGTCAGCAAAGAGTCTCTGTAGG	KCTC 17555,CBS4857,IIPE453,DMB1,NBRC1777,DMKU3-1042	0.478
KLMA_40611	ACTAGGAGAAACATCTCCGCGGG	UFS-Y2791,KCTC 17555,CBS4857,IIPE453,DMB1,NBRC1777,DMKU3-1042	0.565
KLMA_40611	TGCCTATGGTCAAACTGGTTCGG	KCTC 17555,IIPE453,DMKU3-1042,DMB1,NBRC1777	0.522
KLMA_40611	AGGATTATCTAACGTTGATATGG	KCTC 17555,CBS4857,IIPE453,DMB1,NBRC1777,DMKU3-1042	0.348
KLMA_40611	GGTTGTATCAGATCCACGCATGG	CBS4857,B0399,IIPE453,DMKU3-1042,NBRC1777	0.522
KLMA_40610	GCTATACGCATCATAGACGCAGG	KCTC 17555,CBS4857,IIPE453,DMB1,NBRC1777,DMKU3-1042	0.522
KLMA_40610	GATGAACAATCCATAAGACTCGG	NBRC1777,IIPE453,DMKU3-1042,DMB1	0.435
KLMA_40610	CTACGCATCTTTATGCTTCAGGG	NBRC1777,UFS-Y2791	0.478
KLMA_40610	TCAAGTGCTTGGGCGACTGTAGG	UFS-Y2791,KCTC 17555,CBS4857,IIPE453,DMB1,NBRC1777,DMKU3-1042	0.565
KLMA_40610	CGATGTACCAAATGTAATAGCGG	B0399,IIPE453,DMKU3-1042,DMB1	0.435
KLMA_40610	ATCCCTCCTGTGCATTGTTAAGG	B0399,IIPE453,UFS-Y2791	0.478
KLMA_40610	GGATACAAAATTGAATTTGGCGG	CBS4857,DMKU3-1042,KCTC 17555	0.391
KLMA_40610	AATAGCGGAAGCAGATGAGCGGG	B0399,KCTC 17555,CBS4857,IIPE453,DMB1,NBRC1777,DMKU3-1042	0.565
KLMA_40610	CTTCTTTCCAAAAGTATTCGGGG	CBS4857,DMB1,NBRC1777	0.435
KLMA_40610	CAGGAGGGATGAGCTAATAGCGG	B0399,DMKU3-1042,KCTC 17555,CBS4857,IIPE453,DMB1,NBRC1777,UFS-Y2791	0.565
KLMA_40610	GGAGGCAACGACTACTTGCGAGG	CBS4857,B0399	0.609
KLMA_40610	TCTAACGTCTTATCTGAACTTGG	KCTC 17555,CBS4857,IIPE453,DMB1,NBRC1777,DMKU3-1042	0.391
KLMA_40610	GTGCGTCTTCCCCGTGTGAAAGG	B0399,KCTC 17555,CBS4857,IIPE453,DMB1,NBRC1777,DMKU3-1042	0.609
KLMA_40610	TGTGCATTGTTAAGGTACTAGGG	B0399,DMKU3-1042,KCTC 17555,CBS4857,IIPE453,DMB1,NBRC1777,UFS-Y2791	0.435
KLMA_40610	CTTCTTTCCAAAAGTACTCGGGG	B0399,UFS-Y2791	0.478
KLMA_40610	TTATATGAACCTTTCACACGGGG	B0399,KCTC 17555,CBS4857,IIPE453,DMB1,NBRC1777,DMKU3-1042	0.435
KLMA_40610	CATTAAGGCAGTCTCTCTGTAGG	KCTC 17555,CBS4857,IIPE453,DMB1,NBRC1777,DMKU3-1042	0.478
KLMA_40610	GCGGCATCGTGGTTACAAGGAGG	KCTC 17555,CBS4857,IIPE453,DMB1,NBRC1777,DMKU3-1042	0.609
KLMA_40610	CTAGTACCTTAACAATGCACAGG	CBS4857,NBRC1777,IIPE453,DMKU3-1042,KCTC 17555	0.435
KLMA_40610	ACTACGCATCTTTATGCTTCAGG	CBS4857,NBRC1777,UFS-Y2791,DMKU3-1042,KCTC 17555	0.435
KLMA_40610	CTGTGCATTGTTAAGGTACTAGG	B0399,DMKU3-1042,KCTC 17555,CBS4857,IIPE453,DMB1,NBRC1777,UFS-Y2791	0.435
KLMA_40610	GTGCATTGTTAAGGTACTAGGGG	B0399,DMKU3-1042,KCTC 17555,CBS4857,IIPE453,DMB1,NBRC1777,UFS-Y2791	0.478
KLMA_40610	TTGCTTTCAAAGTTCAGTGCAGG	KCTC 17555,DMB1,NBRC1777	0.435
KLMA_40610	ACTTCTTTCCAAAAGTACTCGGG	B0399,UFS-Y2791	0.435
KLMA_40610	ATTGACCTGCGTCTATGATGCGG	B0399,UFS-Y2791	0.522
KLMA_40610	GCTATTTCTTGATAACTCGGAGG	CBS4857,B0399,IIPE453,DMKU3-1042,DMB1	0.435
KLMA_40610	AACGCTATTTCTTGATAACTCGG	B0399,KCTC 17555,CBS4857,IIPE453,DMB1,NBRC1777,DMKU3-1042	0.391
KLMA_40613	AACATTATCGCCCTCGGTACTGG	B0399,KCTC 17555,CBS4857,IIPE453,DMB1,NBRC1777,DMKU3-1042	0.522
KLMA_40613	CCATTAAATAGGGCCAATTTCGG	KCTC 17555,CBS4857,IIPE453,DMB1,NBRC1777,DMKU3-1042	0.435
KLMA_40613	GTCCCATACCTGAAAAATCTAGG	B0399,KCTC 17555,CBS4857,IIPE453,DMB1,NBRC1777,DMKU3-1042	0.435
KLMA_40613	AAAGCGCTCTTCCTCTGAGTCGG	KCTC 17555,CBS4857,IIPE453,DMB1,NBRC1777,DMKU3-1042	0.565
KLMA_40613	TATCATTCACATATAGTTGTGGG	B0399,KCTC 17555,IIPE453,DMB1,NBRC1777,DMKU3-1042	0.348
KLMA_40613	AGCTACTCAGACAAACCCCAAGG	KCTC 17555,CBS4857,IIPE453,DMB1,NBRC1777,DMKU3-1042	0.522
KLMA_40613	GGCTCATTCGGCACAGAACTTGG	CBS4857,IIPE453,NBRC1777,DMB1,KCTC 17555	0.565
KLMA_40613	GGCCGGTATACCTTCTGAATTGG	IIPE453,DMKU3-1042,DMB1	0.522
KLMA_40613	CTAGTGGTAAGAACTTATCCGGG	NBRC1777,B0399,IIPE453,DMKU3-1042,DMB1	0.478
KLMA_40613	CGAGGGCGATAATGTTAGCCTGG	B0399,KCTC 17555,CBS4857,IIPE453,DMB1,NBRC1777,DMKU3-1042	0.565
KLMA_40613	TGTTTGAGTACTATACTTGATGG	KCTC 17555,NBRC1777	0.348
KLMA_40613	CGAGTGAAGAAGCTCGCCGGTGG	KCTC 17555,CBS4857,IIPE453,DMB1,NBRC1777,DMKU3-1042	0.652
KLMA_40613	TCAGAAGACGATTCCCTCATAGG	KCTC 17555,CBS4857,IIPE453,DMB1,NBRC1777,DMKU3-1042	0.478
KLMA_40613	ATGAAAGTCCCGAGAGTCGTAGG	KCTC 17555,CBS4857,IIPE453,DMB1,NBRC1777,DMKU3-1042	0.522
KLMA_40613	AGGAATTCGCAAGGCTCATTCGG	B0399,KCTC 17555,CBS4857,IIPE453,DMB1,NBRC1777,DMKU3-1042	0.522
KLMA_40613	TCATAGAGCCTTCTGGACTCAGG	B0399,KCTC 17555,CBS4857,IIPE453,DMB1,NBRC1777,DMKU3-1042	0.522
KLMA_40613	TATTCAAACCTGAGTCCAGAAGG	B0399,KCTC 17555,CBS4857,IIPE453,DMB1,NBRC1777,DMKU3-1042	0.435
KLMA_40613	GTGCGAAATGTCTCCTATGAGGG	B0399,KCTC 17555,CBS4857,IIPE453,DMB1,NBRC1777,DMKU3-1042	0.522
KLMA_40613	TTGCGAATTCCTACGACTCTCGG	KCTC 17555,CBS4857,IIPE453,DMB1,NBRC1777,DMKU3-1042	0.522
KLMA_40613	GCTAGTGGTAAGAACTTATCCGG	B0399,KCTC 17555,CBS4857,IIPE453,DMB1,DMKU3-1042	0.478
KLMA_40613	GATAAGCGAACTAAATGGGTCGG	B0399,KCTC 17555,CBS4857,IIPE453,DMB1,NBRC1777,DMKU3-1042	0.478
KLMA_40613	CTCTATGGCGAAGATACTTTAGG	KCTC 17555,CBS4857,IIPE453,DMB1,NBRC1777,DMKU3-1042	0.435
KLMA_40613	AGATAATTCTTTACCTTCTTCGG	KCTC 17555,CBS4857,IIPE453,DMB1,NBRC1777,DMKU3-1042	0.348
KLMA_40613	CTCCAATTCAGAAGGTATACCGG	KCTC 17555,CBS4857,IIPE453,DMB1,NBRC1777,DMKU3-1042	0.478
KLMA_40613	TGCGAATTCCTACGACTCTCGGG	KCTC 17555,CBS4857,IIPE453,DMB1,NBRC1777,DMKU3-1042	0.565
KLMA_40613	CTAATGCACTACTGATACCATGG	CBS4857,B0399,IIPE453,NBRC1777,KCTC 17555	0.435
KLMA_40612	CACATAGAGGTACGGTCCGATGG	B0399,KCTC 17555,CBS4857,IIPE453,DMB1,NBRC1777,DMKU3-1042	0.565
KLMA_40612	TGTTCGAGACAATAGTATTATGG	KCTC 17555,CBS4857,IIPE453,DMB1,NBRC1777,DMKU3-1042	0.348
KLMA_40612	TTGTAGTGATACGGAGCCATCGG	KCTC 17555,CBS4857,IIPE453,DMB1,NBRC1777,DMKU3-1042	0.522
KLMA_40612	TAGATGGCAACAGGTGTGAAAGG	B0399,DMKU3-1042,KCTC 17555,CBS4857,IIPE453,DMB1,NBRC1777,UFS-Y2791	0.478
KLMA_40612	GCAATTATCACTCAAAGTGCGGG	B0399,DMKU3-1042,KCTC 17555,CBS4857,IIPE453,DMB1,NBRC1777,UFS-Y2791	0.478
KLMA_40612	TAATACGTACGCTAAAACTGTGG	KCTC 17555,B0399,UFS-Y2791	0.391
KLMA_40612	AATTATGCCGAACTTAGTAGTGG	KCTC 17555,CBS4857,IIPE453,DMB1,NBRC1777,DMKU3-1042	0.391
KLMA_40612	GTTCTAATGAACATATTACGTGG	KCTC 17555,CBS4857,IIPE453,DMB1,NBRC1777,DMKU3-1042	0.348
KLMA_40612	ACCTCTATGTGTTTAGGAGGCGG	B0399,KCTC 17555,IIPE453,DMB1,NBRC1777,DMKU3-1042	0.522
KLMA_40612	ACACAACGCTGATGATATGGCGG	CBS4857,IIPE453,DMKU3-1042,DMB1,NBRC1777	0.522
KLMA_40612	TCCGCCTCCTAAACACATAGAGG	B0399,KCTC 17555,IIPE453,DMB1,NBRC1777,DMKU3-1042	0.522
KLMA_40612	AAATAGCTGTACTTACTGTGGGG	B0399,DMKU3-1042,KCTC 17555,CBS4857,IIPE453,DMB1,NBRC1777,UFS-Y2791	0.435
KLMA_10174	TCACACATCTGCATATCCTCTGG	KCTC 17555,CBS4857,IIPE453,DMB1,NBRC1777,DMKU3-1042	0.478
KLMA_10174	GGCGGTCACCACTGTTAAAAGGG	KCTC 17555,CBS4857,IIPE453,DMB1,NBRC1777,DMKU3-1042	0.565
KLMA_10174	AAAGGACTCCGTTTATCGGCCGG	KCTC 17555,CBS4857,IIPE453,DMB1,NBRC1777,DMKU3-1042	0.565
KLMA_10174	TACCATATCCGGCCGATAAACGG	KCTC 17555,CBS4857,IIPE453,DMB1,NBRC1777,DMKU3-1042	0.522
KLMA_10174	CTACTACGGGTGCCAGGTGATGG	KCTC 17555,CBS4857,IIPE453,DMB1,NBRC1777,DMKU3-1042	0.609
KLMA_10174	TCTTCACTGCTATAACCATCGGG	KCTC 17555,CBS4857,IIPE453,DMB1,NBRC1777,DMKU3-1042	0.478
KLMA_10174	GGCGATGCCTTTACAATCATAGG	KCTC 17555,NBRC1777	0.478
KLMA_10174	TGGGAAAGGACTCCGTTTATCGG	KCTC 17555,CBS4857,IIPE453,DMB1,NBRC1777,DMKU3-1042	0.522
KLMA_10174	CGTCGTTTCATAAGCCTGTGGGG	IIPE453,DMKU3-1042,DMB1	0.565
KLMA_10174	GCCCCTAGACGACAGTTTCTCGG	KCTC 17555,CBS4857,IIPE453,DMB1,NBRC1777,DMKU3-1042	0.609
KLMA_10174	ACCCCAAAAATCACTACTACGGG	KCTC 17555,DMKU3-1042	0.478
KLMA_10174	CCCCCGAGAAACTGTCGTCTAGG	KCTC 17555,CBS4857,IIPE453,DMB1,NBRC1777,DMKU3-1042	0.609
KLMA_10174	CTTCACTGCTATAACCATCGGGG	KCTC 17555,CBS4857,IIPE453,DMB1,NBRC1777,DMKU3-1042	0.522
KLMA_10174	TACCCAGGAAGCGTCCCCGATGG	KCTC 17555,CBS4857,IIPE453,DMB1,NBRC1777,DMKU3-1042	0.652
KLMA_10174	CCCCTAGACGACAGTTTCTCGGG	KCTC 17555,CBS4857,IIPE453,DMB1,NBRC1777,DMKU3-1042	0.609
KLMA_10174	GCTATCGGCAAACATAGTTGTGG	KCTC 17555,IIPE453,DMKU3-1042,DMB1,NBRC1777	0.478
KLMA_10174	ATCATGACACTATATGGGACCGG	CBS4857,IIPE453,DMKU3-1042,DMB1,NBRC1777	0.478
KLMA_10174	AAAGAAGCCCGGAGGAACCTTGG	KCTC 17555,CBS4857,IIPE453,DMB1,NBRC1777,DMKU3-1042	0.565
KLMA_10174	CCCGAGAAACTGTCGTCTAGGGG	KCTC 17555,CBS4857,IIPE453,DMB1,NBRC1777,DMKU3-1042	0.609
KLMA_10174	TGGCGGTCACCACTGTTAAAAGG	KCTC 17555,CBS4857,IIPE453,DMB1,NBRC1777,DMKU3-1042	0.522
KLMA_10174	CCTAGACGACAGTTTCTCGGGGG	KCTC 17555,CBS4857,IIPE453,DMB1,NBRC1777,DMKU3-1042	0.609
KLMA_10174	AAATCACTACTACGGGTGCCAGG	CBS4857,DMKU3-1042,NBRC1777	0.522
KLMA_10174	CTCCGTTTATCGGCCGGATATGG	KCTC 17555,IIPE453,DMKU3-1042,DMB1,NBRC1777	0.565
KLMA_10174	ACGACTAAAACGAGGCCGATCGG	CBS4857,IIPE453,DMKU3-1042,DMB1,KCTC 17555	0.565
KLMA_10174	TAACCATCGGGGACGCTTCCTGG	IIPE453,DMKU3-1042,DMB1	0.609
KLMA_50427	CCCAGTGGAAATCCACCTGCTGG	NBRC1777,B0399,IIPE453,DMKU3-1042,DMB1	0.609
KLMA_50427	GCTCGCGCACGCTGCCGTAGTGG	KCTC 17555,IIPE453,DMKU3-1042,DMB1,NBRC1777	0.739
KLMA_50427	GGACGGGCAACGGCTTGACGCGG	IIPE453,DMKU3-1042,DMB1	0.739
KLMA_50427	GGGAACACGGGGCCAGTCAATGG	IIPE453,DMKU3-1042	0.652
KLMA_50427	TTGCCGGCGCGCTTCTTCTTGGG	B0399,KCTC 17555,IIPE453,DMB1,NBRC1777,DMKU3-1042	0.652
KLMA_50427	TTGGAAGTAGCGTTGGAGCGGGG	NBRC1777,IIPE453	0.609
KLMA_50427	GGGCCAGTTCCTGCCCAGAGGGG	KCTC 17555,IIPE453,DMKU3-1042,NBRC1777	0.739
KLMA_50427	GGCGTCCATGGTGGTGTGCTCGG	KCTC 17555,IIPE453,DMKU3-1042,DMB1,NBRC1777	0.696
KLMA_50427	GCAGCCTGCTTGCGGAACTCTGG	KCTC 17555,B0399	0.652
KLMA_50427	ACGCTTGGAAAGTGGGAACACGG	IIPE453,DMKU3-1042	0.565
KLMA_50427	AAATAGGCATGGGATTGGCCAGG	IIPE453,DMKU3-1042,DMB1	0.522
KLMA_50427	CTAATGCTGACGCATTATCTGGG	NBRC1777,DMKU3-1042	0.478
KLMA_50427	CTAGCCGTGCAGCAATCTCGGGG	NBRC1777,IIPE453	0.652
KLMA_50427	CCCCAACGTTTGTGCTCTCGTGG	KCTC 17555,NBRC1777	0.609
KLMA_50427	CGCATGGCTTTGCTCATCTTGGG	KCTC 17555,IIPE453,DMKU3-1042,DMB1,NBRC1777	0.565
KLMA_50427	TACGGCGAGGAAATAGGCATGGG	B0399,KCTC 17555,IIPE453,DMB1,NBRC1777,DMKU3-1042	0.565
KLMA_50427	GCACGGCTAGTGGCCCACTACGG	NBRC1777,IIPE453	0.696
KLMA_50427	ACTTGACTCAGCACTCCGCCAGG	NBRC1777,IIPE453,DMKU3-1042,DMB1	0.609
KLMA_50427	CACGAGAGCACAAACGTTGGGGG	KCTC 17555,NBRC1777	0.609
KLMA_50427	CCTAGAGGCCCCCTCTGGGCAGG	KCTC 17555,IIPE453,DMKU3-1042	0.739
KLMA_50427	GTTGTTCGGGGGAGATGGCAGGG	NBRC1777,IIPE453	0.652
KLMA_50427	CCACGAGAGCACAAACGTTGGGG	KCTC 17555,NBRC1777	0.609
KLMA_50427	CGGCTTGACGCGGGAGAGCTGGG	KCTC 17555,DMKU3-1042,DMB1,NBRC1777	0.739
KLMA_50427	GAGACGATGAGCTGTTGTTCGGG	KCTC 17555,IIPE453,DMKU3-1042,DMB1,NBRC1777	0.565
KLMA_50427	CTCGCGCACGCTGCCGTAGTGGG	KCTC 17555,B0399	0.739
KLMA_50427	GGTGGATGGAGGCGGTGAGCTGG	B0399,DMB1	0.696
KLMA_50427	AAACGTTGGGGGCCTGGAGGTGG	NBRC1777,IIPE453	0.652
KLMA_50427	AGAAGAAGCGCGCCGGCAAACGG	KCTC 17555,IIPE453,DMKU3-1042,DMB1,NBRC1777	0.652
KLMA_50427	TCGGTTTCCCCAGGGCCTAGAGG	KCTC 17555,B0399,IIPE453,DMKU3-1042,DMB1	0.652
KLMA_50427	GGCTTGACGCGGGAGAGCTGGGG	KCTC 17555,DMKU3-1042,DMB1,NBRC1777	0.739
KLMA_50427	CTAACCGTGCAGCAATCTCGGGG	KCTC 17555,DMB1	0.609
KLMA_50427	CAGCCTGCTTGCGGAACTCTGGG	B0399,KCTC 17555,IIPE453,DMB1,NBRC1777,DMKU3-1042	0.652
KLMA_50427	CCAGCAGGTGGATTTCCACTGGG	NBRC1777,B0399,IIPE453,DMKU3-1042,DMB1	0.609
KLMA_50427	GGCCTGGAGGTGGATGGAGGCGG	B0399,KCTC 17555,IIPE453,DMB1,NBRC1777,DMKU3-1042	0.739
KLMA_50427	AGCTCTGGTCTTGAGACGTCTGG	NBRC1777,DMB1	0.565
KLMA_50427	GGCCAGTTCCTGCCCAGAGGGGG	KCTC 17555,IIPE453,DMKU3-1042,NBRC1777	0.739
KLMA_50427	GCACGGTTAGTGGCCCACTACGG	KCTC 17555,B0399,DMB1	0.652
KLMA_50427	TTTGCCGGCGCGCTTCTTCTTGG	IIPE453,DMKU3-1042	0.609
KLMA_50427	GTTTGAATGTATCGATGACCTGG	KCTC 17555,DMKU3-1042,DMB1	0.435
KLMA_50427	GAGCTGTTGTTCGGGGGAGATGG	KCTC 17555,IIPE453,NBRC1777	0.609
KLMA_50427	GGCGTTCGAGGATCTGTGTGCGG	NBRC1777,DMKU3-1042	0.652
KLMA_50427	ACTAGCCGTGCAGCAATCTCGGG	NBRC1777,IIPE453	0.609
KLMA_50427	GACGTCTGGTGTCGATACCCTGG	NBRC1777,DMB1	0.609
KLMA_50427	CACAAACGTTGGGGGCCTGGAGG	KCTC 17555,IIPE453,DMKU3-1042,DMB1,NBRC1777	0.652
KLMA_50427	ACATTCAAACACCGCTTCCCAGG	KCTC 17555,B0399,IIPE453,NBRC1777	0.522
KLMA_50427	AGAACCGCATGGAGTTCGGCAGG	B0399,KCTC 17555,IIPE453,DMB1,NBRC1777,DMKU3-1042	0.609
KLMA_50427	ACGGCTTGACGCGGGAGAGCTGG	KCTC 17555,DMKU3-1042,DMB1,NBRC1777	0.696
KLMA_50427	GGAACTGTTGCTTGTACTTGCGG	KCTC 17555,IIPE453,DMKU3-1042,DMB1,NBRC1777	0.522
KLMA_50427	CGGCCCTGCCGAACTCCATGCGG	B0399,KCTC 17555,IIPE453,DMB1,NBRC1777,DMKU3-1042	0.739
KLMA_50427	CCTGCCCAGAGGGGGCCTCTAGG	KCTC 17555,IIPE453,DMKU3-1042	0.739
KLMA_50427	CGAGGTCATCGCCTGGGCTGGGG	NBRC1777,IIPE453	0.739
KLMA_50427	GGGGGCCTGGAGGTGGATGGAGG	KCTC 17555,DMB1,NBRC1777	0.739
KLMA_50427	ACTAACCGTGCAGCAATCTCGGG	KCTC 17555,B0399,DMB1	0.565
KLMA_50427	GATCCTCGAACGCCTCCAGAAGG	KCTC 17555,IIPE453,DMKU3-1042,NBRC1777	0.609
KLMA_50427	GGCGGAGTGCTGAGTCAAGTTGG	NBRC1777,IIPE453,DMKU3-1042,DMB1	0.609
KLMA_50427	CGCTTGGAAAGTGGGAACACGGG	KCTC 17555,IIPE453,DMKU3-1042	0.609
KLMA_50427	GCCCACGAGAGCACAAACGTTGG	KCTC 17555,IIPE453,DMKU3-1042,DMB1,NBRC1777	0.609
KLMA_50427	ACGCATTATCTGGGGCAGCTGGG	NBRC1777,DMKU3-1042	0.609
KLMA_50426	TAGACCCCGACATGCTCTCATGG	CBS4857,IIPE453,DMKU3-1042,DMB1,KCTC 17555	0.565
KLMA_50426	GTAGCTTGCAGTTGCGACGGGGG	KCTC 17555,IIPE453,DMKU3-1042,DMB1	0.652
KLMA_50426	CCCGGGCTTCGCCAGCGACCAGG	B0399,KCTC 17555,CBS4857,IIPE453,DMB1,NBRC1777,DMKU3-1042	0.783
KLMA_50426	ATCTTCAACGTGGAGAGCGCCGG	B0399,KCTC 17555,CBS4857,IIPE453,DMB1,NBRC1777,UFS-Y2791	0.609
KLMA_50426	AGGTCAAGCTGGGACGCGTGCGG	B0399,DMKU3-1042,KCTC 17555,CBS4857,IIPE453,DMB1,NBRC1777,UFS-Y2791	0.696
KLMA_50426	CTGTAGCTTGCTGTCGCGACGGG	CBS4857,NBRC1777	0.652
KLMA_50426	ACGTCTGAATGCGTTTGCGATGG	CBS4857,DMKU3-1042,KCTC 17555	0.522
KLMA_50426	GGTCAAGCTGGGACGCGTGCGGG	CBS4857,B0399,UFS-Y2791,KCTC 17555	0.739
KLMA_50426	GCGACACGGTATCCTTTCTTGGG	CBS4857,B0399,NBRC1777,DMB1,KCTC 17555	0.565
KLMA_50426	AGCAGCGACGACGGGACACTTGG	KCTC 17555,CBS4857,IIPE453,DMB1,NBRC1777,DMKU3-1042	0.652
KLMA_50426	AGAACAAGGCGGAATACTTGCGG	IIPE453,DMKU3-1042,DMB1	0.522
KLMA_50426	TCTGTGAAACGTTCGGATTCGGG	KCTC 17555,CBS4857,IIPE453,DMB1,NBRC1777,DMKU3-1042	0.522
KLMA_50426	AGTTGACTTCGCGGTCGTCGAGG	B0399,KCTC 17555,CBS4857,IIPE453,DMB1,NBRC1777,DMKU3-1042	0.609
KLMA_50426	CGAGACCGATTCTGTGGGCGAGG	KCTC 17555,B0399	0.652
KLMA_50426	CTTTCGTGGGTCCTTGATGTAGG	IIPE453,DMKU3-1042	0.522
KLMA_50426	TCGATCCATGAGAGCATGTCGGG	KCTC 17555,CBS4857,IIPE453,DMB1,NBRC1777,DMKU3-1042	0.565
KLMA_50426	GCGACACGGTATCCTTTCGTGGG	IIPE453,DMKU3-1042	0.609
KLMA_50426	GCGCGAAGTGTTGCGCCACGAGG	UFS-Y2791,KCTC 17555,CBS4857,IIPE453,DMB1,NBRC1777,DMKU3-1042	0.696
KLMA_50426	AACAAGGCGGAATACTTGCGGGG	B0399,DMKU3-1042,KCTC 17555,CBS4857,NBRC1777,UFS-Y2791	0.565
KLMA_50426	CCAGGCATTGTCCTGGTCGCTGG	B0399,KCTC 17555,CBS4857,IIPE453,DMB1,NBRC1777,DMKU3-1042	0.652
KLMA_50426	CTTCAGACGTATCATGATCTCGG	NBRC1777,IIPE453	0.478
KLMA_50426	GTTGACTTCGCGGTCGTCGAGGG	CBS4857,IIPE453,DMKU3-1042,DMB1,NBRC1777	0.652
KLMA_50426	CTTCGCGCTCACTGCATCCTGGG	B0399,CBS4857,IIPE453,DMB1,NBRC1777,DMKU3-1042	0.652
KLMA_50426	GTAGCTTGCTGTCGCGACGGGGG	CBS4857,NBRC1777	0.696
KLMA_50426	CGAGATCATGATACGTCTGAAGG	NBRC1777,IIPE453	0.478
KLMA_50426	GTAGACGTATTCTGGTGCGACGG	B0399,KCTC 17555,CBS4857,IIPE453,DMB1,NBRC1777,DMKU3-1042	0.565
KLMA_50426	CGAGGGTCTTCACAGTTTGGTGG	CBS4857,DMB1,NBRC1777	0.565
KLMA_50426	TGTAGCTTGCTGTCGCGACGGGG	CBS4857,NBRC1777	0.652
KLMA_50426	CCAGCGACCAGGACAATGCCTGG	B0399,DMKU3-1042	0.652
KLMA_50426	TGCCCTGGGGCTCGAACTTGAGG	KCTC 17555,CBS4857,IIPE453,DMB1,NBRC1777,DMKU3-1042	0.652
KLMA_50426	GCTTCGCGCTCACTGCATCCTGG	CBS4857,IIPE453,DMKU3-1042,DMB1,NBRC1777	0.652
KLMA_50426	GAACAAGGCGGAATACTTGCGGG	B0399,DMKU3-1042,KCTC 17555,CBS4857,IIPE453,DMB1,NBRC1777,UFS-Y2791	0.565
KLMA_50426	TCCTGGTCGCTGGCGAAGCCCGG	B0399,KCTC 17555,CBS4857,IIPE453,DMB1,NBRC1777,DMKU3-1042	0.739
KLMA_50426	CCTGGTCGCTGGCGAAGCCCGGG	KCTC 17555,B0399,DMKU3-1042,DMB1,NBRC1777	0.783
KLMA_50426	ATGTCGGGGTCTACTTTCAAGGG	B0399,KCTC 17555,CBS4857,IIPE453,DMB1,NBRC1777,DMKU3-1042	0.522
KLMA_50426	ACTTTGCGAGCAAGATATCTGGG	B0399,KCTC 17555,CBS4857,IIPE453,DMB1,NBRC1777,DMKU3-1042	0.478
KLMA_50426	GACCTCAAGTTCGAGCCCCAGGG	CBS4857,IIPE453,DMKU3-1042,DMB1	0.652
KLMA_50426	GGGCTCGAACTTGAGGTCGCGGG	B0399,KCTC 17555,CBS4857,IIPE453,DMB1,NBRC1777,DMKU3-1042	0.696
KLMA_50426	GTTCGAGCCCCAGGGCAAACAGG	B0399,KCTC 17555,CBS4857,IIPE453,DMB1,NBRC1777,DMKU3-1042	0.652
KLMA_50426	GGTCGTCGAGGGACTCGATGCGG	UFS-Y2791,KCTC 17555,CBS4857,IIPE453,DMB1,NBRC1777,DMKU3-1042	0.696
KLMA_50426	CGCGACACGGTATCCTTTCGTGG	IIPE453,DMKU3-1042	0.609
KLMA_50426	TCTGGGTCAGCAGCGACGACGGG	B0399,KCTC 17555,CBS4857,IIPE453,DMB1,NBRC1777,DMKU3-1042	0.696
KLMA_50426	CGATCCATGAGAGCATGTCGGGG	KCTC 17555,CBS4857,IIPE453,DMB1,NBRC1777,DMKU3-1042	0.609
KLMA_50426	TACTTGCGGGGCTGTCCGATCGG	B0399,DMKU3-1042,KCTC 17555,CBS4857,IIPE453,DMB1,NBRC1777,UFS-Y2791	0.652
KLMA_50426	AGTTGCGACGGGGGAGAACTTGG	KCTC 17555,IIPE453,DMKU3-1042,DMB1	0.609
KLMA_50426	GTTCGTCAAGTGTTTCGCCAAGG	B0399,UFS-Y2791	0.522
KLMA_50426	CGCGACACGGTATCCTTTCTTGG	CBS4857,B0399,NBRC1777,DMB1,KCTC 17555	0.565
KLMA_50425	TATGGGTTCTCGAGTGATAGAGG	CBS4857,IIPE453,DMKU3-1042,DMB1,NBRC1777	0.478
KLMA_50425	TCACGCAGTACATTGGGGAGCGG	B0399,UFS-Y2791,CBS4857,IIPE453,DMB1,NBRC1777,DMKU3-1042	0.609
KLMA_50425	GGACGTGGACTATCGAGTTACGG	CBS4857,IIPE453,NBRC1777	0.565
KLMA_50425	GTAGACGGGTTTCGGGTTCCTGG	B0399,DMB1	0.609
KLMA_50425	GGGGGAACGCGAGCTACATGTGG	CBS4857,IIPE453,DMKU3-1042,DMB1,NBRC1777	0.652
KLMA_50425	TCGTCATTCGTTCAAGAAGCTGG	B0399,CBS4857,IIPE453,DMB1,NBRC1777,DMKU3-1042	0.478
KLMA_50425	AATTCGCACTATTATTCGCCCGG	CBS4857,B0399,DMKU3-1042	0.478
KLMA_50425	GTATCGCAGCTCAAGTATGCTGG	B0399,CBS4857,IIPE453,DMB1,NBRC1777,DMKU3-1042	0.522
KLMA_50425	ACTTCCCGTATTGATCTTTCGGG	B0399,CBS4857,IIPE453,DMB1,NBRC1777,DMKU3-1042	0.478
KLMA_50425	GGTTCGACTTGGGGTGCAGTCGG	CBS4857,IIPE453,DMKU3-1042,DMB1	0.652
KLMA_50425	TTCCCCCGCACATTGCTCGACGG	B0399,CBS4857,IIPE453,DMB1,NBRC1777,DMKU3-1042	0.652
KLMA_50425	GATAGTCCACGTCCCATCCCAGG	CBS4857,IIPE453,NBRC1777	0.609
KLMA_50425	GGTTCCGTCGAGCAATGTGCGGG	CBS4857,B0399,IIPE453	0.652
KLMA_50425	TTGCGGTGCAGTCGGTATTGGGG	B0399,UFS-Y2791	0.609
KLMA_50425	TTGGGGTGCAGTCGGTATTGGGG	CBS4857,IIPE453,DMKU3-1042,DMB1,NBRC1777	0.609
KLMA_50425	GATCAATACGGGAAGTCCTGGGG	CBS4857,IIPE453,DMKU3-1042,DMB1	0.565
KLMA_50425	GCGGTTTACTGCGTATTACCGGG	B0399,CBS4857,IIPE453,DMB1,NBRC1777,DMKU3-1042	0.565
KLMA_50425	GAGTTCAGACGAAAGAGTTCCGG	CBS4857,DMB1	0.522
KLMA_50425	GGTTTCGGGTTCCTGGGATGGGG	B0399,DMB1	0.652
KLMA_50425	TTCCGTCGAGCAATGTGCGGGGG	CBS4857,IIPE453,DMKU3-1042,DMB1,NBRC1777	0.652
KLMA_50425	CTTCCCGTATTGATCTTTCGGGG	B0399,CBS4857,IIPE453,DMB1,NBRC1777,DMKU3-1042	0.522
KLMA_50425	CCTGCTGGGATCCCGACCCCAGG	IIPE453,DMB1	0.739
KLMA_50425	GGAAGTCCTGGGGTCGGGACCGG	CBS4857,DMKU3-1042	0.739
KLMA_50425	ACCATGTCGTCGACAGGCCTAGG	CBS4857,IIPE453,DMKU3-1042	0.609
KLMA_50425	GACGTGGACTATCGAGTTACGGG	CBS4857,IIPE453,NBRC1777	0.565
KLMA_50425	GAAGTCCTGGGGTCGGGACCGGG	CBS4857,DMKU3-1042	0.739
KLMA_50425	CATCTGAGGAGCGGTTGATGCGG	CBS4857,IIPE453,DMKU3-1042,DMB1,NBRC1777	0.609
KLMA_50425	TATCGCAGCTCAAGTATGCTGGG	B0399,CBS4857,IIPE453,DMB1,NBRC1777,DMKU3-1042	0.522
KLMA_50425	GCCAGCGAAGGATGGCGAGACGG	B0399,CBS4857,IIPE453,DMB1,NBRC1777,DMKU3-1042	0.696
KLMA_50425	ACTGTACCGTCAAATTTCGCCGG	CBS4857,DMB1	0.522
KLMA_50425	TCCGTCTCGCCATCCTTCGCTGG	B0399,CBS4857,IIPE453,DMB1,NBRC1777,DMKU3-1042	0.652
KLMA_50425	CGGGTCGCCGTTCAACCATATGG	CBS4857,B0399,IIPE453,DMB1,NBRC1777	0.609
KLMA_50425	AAGATCAATACGGGAAGTCCTGG	B0399,CBS4857,IIPE453,DMB1,NBRC1777,DMKU3-1042	0.478
KLMA_50425	TGGACCCCGAAAGATCAATACGG	CBS4857,B0399,IIPE453,DMKU3-1042,DMB1	0.522
KLMA_50425	GCCTAGGCCTGTCGACGACATGG	CBS4857,IIPE453,DMKU3-1042,NBRC1777	0.652
KLMA_50424	ACGCTATATTCCATGAGATTGGG	KCTC 17555,DMKU3-1042	0.435
KLMA_50424	ACTGCGTGCGCAAACCTTGAGGG	B0399,CBS4857,IIPE453,DMB1,NBRC1777,DMKU3-1042	0.609
KLMA_50424	ACAAGCTTCTCGCACTCGGCTGG	B0399,DMKU3-1042,KCTC 17555,CBS4857,IIPE453,DMB1,NBRC1777,UFS-Y2791	0.609
KLMA_50424	GCGTTGGAGTTTCGTTGTCCTGG	B0399,KCTC 17555,IIPE453,DMB1,NBRC1777,DMKU3-1042	0.565
KLMA_50424	ATCAACTCGACTAGCTCTTCTGG	B0399,KCTC 17555,CBS4857,IIPE453,DMB1,NBRC1777,DMKU3-1042	0.478
KLMA_50424	GTCGAGCGGAGTCATGAACCCGG	B0399,KCTC 17555,CBS4857,IIPE453,NBRC1777,DMKU3-1042	0.652
KLMA_50424	TGGCGTCGAACATATTGTAAGGG	B0399,DMKU3-1042,KCTC 17555,CBS4857,IIPE453,DMB1,NBRC1777,UFS-Y2791	0.478
KLMA_50424	TGCAGAGTGCGACATGTTCGAGG	B0399,DMKU3-1042,KCTC 17555,CBS4857,IIPE453,DMB1,NBRC1777,UFS-Y2791	0.565
KLMA_50424	ACCTTTGAACAACTGGTACGAGG	UFS-Y2791,KCTC 17555,CBS4857,IIPE453,DMB1,NBRC1777,DMKU3-1042	0.478
KLMA_50424	CTGCAGCGTTGGGAGGCTTTGGG	KCTC 17555,CBS4857,IIPE453,DMB1,NBRC1777,DMKU3-1042	0.652
KLMA_50424	GACACATTGGGGTCACTGGCGGG	NBRC1777,UFS-Y2791,DMKU3-1042	0.652
KLMA_50424	TGCCACGAGGCTCACGGCGTTGG	UFS-Y2791,DMB1	0.696
KLMA_50424	GCTTGTTCAGCCCGTGCGACTGG	UFS-Y2791,CBS4857,IIPE453,DMB1,NBRC1777,DMKU3-1042	0.652
KLMA_50424	TCGTGTGTCTGATCGCAGCCTGG	B0399,DMKU3-1042,KCTC 17555,CBS4857,IIPE453,DMB1,NBRC1777,UFS-Y2791	0.609
KLMA_50424	TGCACAAGTCCATGGTCGCCAGG	B0399,KCTC 17555,CBS4857,IIPE453,DMB1,NBRC1777,DMKU3-1042	0.609
KLMA_50424	GCAACTGACGTCGTTCCCGAAGG	KCTC 17555,B0399	0.609
KLMA_50424	ACTAGATCAGAGCTGCCGCTGGG	IIPE453,DMKU3-1042	0.609
KLMA_50424	CGAGTGGAAACCGCATACGTTGG	KCTC 17555,DMKU3-1042,NBRC1777	0.565
KLMA_50424	ACTTGATAGACGGTATATCTAGG	UFS-Y2791,KCTC 17555,IIPE453,DMB1,NBRC1777,DMKU3-1042	0.391
KLMA_50424	GGGGATGAAAACGTGATTACCGG	B0399,KCTC 17555,CBS4857,IIPE453,DMB1,DMKU3-1042	0.522
KLMA_50424	TTCACAAGATCGAGGATTAACGG	B0399,KCTC 17555,CBS4857,IIPE453,DMB1,NBRC1777,DMKU3-1042	0.435
KLMA_50424	TCGCTACGTAGATTCAAGGATGG	B0399,KCTC 17555,CBS4857,IIPE453,DMB1,NBRC1777,DMKU3-1042	0.478
KLMA_50424	CAACGTATGGGGTTTCCACTCGG	IIPE453,DMB1	0.565
KLMA_50424	GTAGAATTGGAGGTGGCCCTCGG	B0399,KCTC 17555,CBS4857,IIPE453,DMB1,NBRC1777,DMKU3-1042	0.609
KLMA_50424	GGTGCTCACCGAGAGAGACGAGG	B0399,KCTC 17555,CBS4857,IIPE453,DMB1,NBRC1777,DMKU3-1042	0.652
KLMA_50424	GATGGTGCGTCAAGTACGCAAGG	B0399,DMKU3-1042,KCTC 17555,CBS4857,IIPE453,DMB1,NBRC1777,UFS-Y2791	0.565
KLMA_50424	CAAGGTACACGGCCCTCTTGTGG	CBS4857,NBRC1777,KCTC 17555	0.609
KLMA_50424	GTGGGGCTCAAGTTGTCGAGCGG	B0399,DMKU3-1042,KCTC 17555,CBS4857,IIPE453,DMB1,NBRC1777,UFS-Y2791	0.652
KLMA_50424	ACAGAACCCGGTATCGTGAATGG	CBS4857,B0399,IIPE453,DMB1	0.522
KLMA_50424	GCCAGACGAGATCACCTCGTTGG	B0399,CBS4857,IIPE453,DMB1,NBRC1777,DMKU3-1042	0.609
KLMA_50424	ACTTCACAAGCTGGTACGTAGGG	CBS4857,IIPE453	0.522
KLMA_50424	ATGTTAATGGACGTGAAATTTGG	B0399,KCTC 17555,CBS4857,IIPE453,DMB1,DMKU3-1042	0.348
KLMA_50424	ACGAGTACATGATCCCGCTAGGG	CBS4857,B0399,KCTC 17555	0.565
KLMA_50424	CCGAGACGCACAGCGAGTACAGG	KCTC 17555,CBS4857,IIPE453,DMB1,NBRC1777,DMKU3-1042	0.652
KLMA_50424	GTGGAAACCCCATACGTTGGAGG	IIPE453,DMB1	0.565
KLMA_50424	CGTGTGTCTTGGGTAAACTATGG	B0399,CBS4857,IIPE453,DMB1,NBRC1777,DMKU3-1042	0.478
KLMA_50424	GCCGTGAGCCTCGTGGCAACTGG	B0399,DMKU3-1042,KCTC 17555,CBS4857,IIPE453,DMB1,NBRC1777,UFS-Y2791	0.696
KLMA_50424	TAGCGGGATCATGTACTCGTCGG	KCTC 17555,CBS4857,IIPE453,DMB1,NBRC1777,UFS-Y2791	0.565
KLMA_50424	CTTGCACGATACCTTCAACACGG	CBS4857,B0399,DMKU3-1042,DMB1	0.522
KLMA_50424	AAGGCGCTTACGGAGGAGCGTGG	B0399,UFS-Y2791,KCTC 17555,IIPE453,DMB1,NBRC1777,DMKU3-1042	0.652
KLMA_50424	ACGCACCAATGCTCGTCTCTTGG	CBS4857,NBRC1777,IIPE453,DMKU3-1042,KCTC 17555	0.565
KLMA_50424	CAGCGATCTTCCAGCCACAGGGG	B0399,KCTC 17555,CBS4857,IIPE453,DMB1,NBRC1777,DMKU3-1042	0.652
KLMA_50424	GGGTCACTGGCGGGAAGAACGGG	B0399,DMKU3-1042,KCTC 17555,CBS4857,IIPE453,DMB1,NBRC1777,UFS-Y2791	0.696
KLMA_50424	TGTATGGTCGACTTCTGCAACGG	B0399,KCTC 17555,CBS4857,IIPE453,DMB1,NBRC1777,DMKU3-1042	0.522
KLMA_50424	CCACTGACGACCCCTGTGGCTGG	UFS-Y2791,KCTC 17555,CBS4857,IIPE453,NBRC1777,DMKU3-1042	0.696
KLMA_50424	CATTCTACTCGCCTGTGGTGCGG	B0399,DMKU3-1042,KCTC 17555,CBS4857,IIPE453,DMB1,NBRC1777,UFS-Y2791	0.609
KLMA_50424	CATGTCGCACTCTGCAGCGTTGG	B0399,KCTC 17555,CBS4857,IIPE453,DMB1,NBRC1777,DMKU3-1042	0.609
KLMA_50424	TCCAGTTGCCACGAGGCTCACGG	KCTC 17555,NBRC1777	0.652
KLMA_50424	AGCACCGCGTAGTTGTAAAACGG	B0399,DMKU3-1042,KCTC 17555,CBS4857,IIPE453,DMB1,NBRC1777,UFS-Y2791	0.522
KLMA_50424	AGGCTGCGATCAGACACACGAGG	B0399,DMKU3-1042,KCTC 17555,CBS4857,IIPE453,DMB1,NBRC1777,UFS-Y2791	0.609
KLMA_50424	TAGCAAAGCCGCCATCAACGTGG	B0399,DMKU3-1042,KCTC 17555,CBS4857,IIPE453,DMB1,NBRC1777,UFS-Y2791	0.565
KLMA_50424	ACGCGATATTCCATGAGATTGGG	CBS4857,IIPE453,DMB1,NBRC1777	0.478
KLMA_50424	TCAAGTTGAAGATTCCAGTGGGG	B0399,KCTC 17555,CBS4857,IIPE453,DMB1,NBRC1777,DMKU3-1042	0.478
KLMA_50424	CTCGACAACTTGAGCCCCACTGG	CBS4857,NBRC1777	0.609
KLMA_50424	AACGTATGCGGTTTCCACTCGGG	CBS4857,DMKU3-1042,NBRC1777,KCTC 17555	0.565
KLMA_50424	AAACTATGGCTTTCGCAAAGAGG	KCTC 17555,CBS4857,IIPE453,DMB1,NBRC1777,DMKU3-1042	0.435
KLMA_50424	CATCAAATACCTGGCGACCATGG	B0399,KCTC 17555,CBS4857,IIPE453,DMB1,NBRC1777,DMKU3-1042	0.522
KLMA_50424	TTTCGTTGTCCTGGCCCACCCGG	B0399,KCTC 17555,CBS4857,IIPE453,DMB1,NBRC1777,DMKU3-1042	0.652
KLMA_50424	GTAGAGTTCGCCTGCGGCTTGGG	KCTC 17555,B0399	0.652
KLMA_50424	ACAGCGATCTTCCAGCCACAGGG	B0399,KCTC 17555,CBS4857,IIPE453,DMB1,NBRC1777,DMKU3-1042	0.609
KLMA_50424	GCTCACGGCGTTGGCGCGCGTGG	KCTC 17555,CBS4857,IIPE453,DMB1,NBRC1777,DMKU3-1042	0.783
KLMA_50424	AAGCAAGAACTGTATCCGGGTGG	B0399,KCTC 17555,CBS4857,IIPE453,DMB1,NBRC1777,DMKU3-1042	0.522
KLMA_50424	TAAACGGTGGTGGTGTTAATGGG	CBS4857,DMKU3-1042,NBRC1777,KCTC 17555	0.478
KLMA_50424	GGTCACTGGCGGGAAGAACGGGG	B0399,UFS-Y2791	0.696
KLMA_50424	GCGTAGTTGTAAAACGGCGTTGG	B0399,KCTC 17555,CBS4857,IIPE453,DMB1,NBRC1777,DMKU3-1042	0.522
KLMA_50424	ACTCGCTGTGCGTCTCGGCAAGG	KCTC 17555,CBS4857,IIPE453,DMB1,NBRC1777,DMKU3-1042	0.652
KLMA_50424	ATTTGTGGATCCCAAGCCGCAGG	B0399,KCTC 17555,CBS4857,DMB1,NBRC1777,DMKU3-1042	0.565
KLMA_50424	GACTGCAACGTGAAGCCCAGCGG	KCTC 17555,IIPE453,DMKU3-1042	0.652
KLMA_50424	CTCGCTGTGCGTCTCGGCAAGGG	KCTC 17555,CBS4857,IIPE453,DMB1,NBRC1777,DMKU3-1042	0.696
KLMA_50424	CCAGCCACAGGGGTCGTCAGTGG	B0399,DMKU3-1042,KCTC 17555,CBS4857,IIPE453,DMB1,NBRC1777,UFS-Y2791	0.696
KLMA_50424	TCTGCCAGGAATTGATCGTTGGG	B0399,DMKU3-1042,KCTC 17555,CBS4857,IIPE453,DMB1,NBRC1777,UFS-Y2791	0.522
KLMA_50424	TGTATGGAATCGATTCGTCACGG	B0399,IIPE453	0.478
KLMA_50424	AAATCGTAGTCCTTCAAGGCCGG	CBS4857,NBRC1777,IIPE453,DMKU3-1042,KCTC 17555	0.522
KLMA_50424	TGTGACAAGCTTCTCGCACTCGG	B0399,KCTC 17555,CBS4857,IIPE453,DMB1,NBRC1777,DMKU3-1042	0.565
KLMA_50424	ATAAAATCCCTATTACCTATTGG	CBS4857,IIPE453,DMKU3-1042,DMB1	0.304
KLMA_50424	CTTGAAACCGTACCCCTCTGGGG	B0399,IIPE453	0.609
KLMA_50424	CAACGTATGCGGTTTCCACTCGG	NBRC1777,DMKU3-1042	0.565
KLMA_50424	GGGCCACCTCCAATTCTACTCGG	B0399,DMKU3-1042,KCTC 17555,CBS4857,IIPE453,DMB1,NBRC1777,UFS-Y2791	0.609
KLMA_50424	TCATCGAGTCGAGATCCTTCGGG	KCTC 17555,CBS4857,IIPE453,DMB1,NBRC1777,DMKU3-1042	0.565
KLMA_50424	ACGTCCACTGACGACCCCTGTGG	KCTC 17555,UFS-Y2791,DMKU3-1042,DMB1,NBRC1777	0.652
KLMA_50424	GCTTACGGAGGAGCGTGGAGTGG	UFS-Y2791,KCTC 17555,CBS4857,IIPE453,DMB1,NBRC1777,DMKU3-1042	0.652
KLMA_50422	AGTCCTCGAGCTCGTTCAACCGG	B0399,KCTC 17555,CBS4857,IIPE453,NBRC1777,DMKU3-1042	0.609
KLMA_50422	CCAGGCGGTACCCCAACGAACGG	NBRC1777,DMKU3-1042	0.696
KLMA_50422	TGATTTCTGGCGGTGTGGATCGG	NBRC1777,IIPE453	0.565
KLMA_50422	GGGGTCATATGGTCGCAAGTCGG	B0399,KCTC 17555,CBS4857,IIPE453,NBRC1777,DMKU3-1042	0.609
KLMA_50422	CGTTCGTTGGGGTACCGCCTGGG	NBRC1777,DMKU3-1042	0.696
KLMA_50422	CGTTGCTCCGTTGACCACTACGG	CBS4857,NBRC1777,IIPE453,DMKU3-1042,KCTC 17555	0.609
KLMA_50422	CCATATCATCCCTCCAATCTGGG	CBS4857,IIPE453,DMKU3-1042,KCTC 17555	0.522
KLMA_50422	ACGACGGGAAGCTGAGGTCGAGG	B0399,KCTC 17555,CBS4857,IIPE453,NBRC1777,DMKU3-1042	0.652
KLMA_50422	TGAACAGACCCACCGCACACCGG	B0399,KCTC 17555,CBS4857,IIPE453,NBRC1777,DMKU3-1042	0.652
KLMA_50422	CATCAGGAAGCACCATTTCAAGG	CBS4857,NBRC1777,IIPE453,DMKU3-1042,KCTC 17555	0.478
KLMA_50422	AGTCGTGATGTTGGGAACCCAGG	CBS4857,NBRC1777,IIPE453,DMKU3-1042,KCTC 17555	0.565
KLMA_50422	GCCGTTGCCAGCATTAGTATGGG	KCTC 17555,B0399,NBRC1777	0.565
KLMA_50422	GGTGGTGGTACTACCCCAGGCGG	NBRC1777,B0399	0.696
KLMA_50422	GGTGTGCGGTGGGTCTGTTCAGG	B0399,KCTC 17555,CBS4857,IIPE453,NBRC1777,DMKU3-1042	0.652
KLMA_50422	GACCCTTGATTCTCAACTCAAGG	B0399,KCTC 17555,CBS4857,IIPE453,NBRC1777,DMKU3-1042	0.478
KLMA_50422	GTGAATATGGCCCAGATTGGAGG	CBS4857,NBRC1777,IIPE453,DMKU3-1042,KCTC 17555	0.522
KLMA_50422	GAGTGTGCATCACGTTTATTGGG	CBS4857,B0399,IIPE453,NBRC1777,KCTC 17555	0.478
KLMA_50422	AGGCAGTGGTTGTAAAAAAACGG	CBS4857,IIPE453,DMKU3-1042,NBRC1777	0.435
KLMA_50422	GTTTCCAGCGAGGCCTTCGTCGG	B0399,KCTC 17555,CBS4857,IIPE453,NBRC1777,DMKU3-1042	0.652
KLMA_50422	CGTGCCGACGAAGGCCTCGCTGG	CBS4857,NBRC1777,IIPE453,DMKU3-1042,KCTC 17555	0.739
KLMA_50422	TGCGAACTCAGAACTGTCTCCGG	KCTC 17555,B0399,DMKU3-1042,NBRC1777	0.565
KLMA_50422	TCTATCAAGCGTGCCGACGAAGG	B0399,KCTC 17555,CBS4857,IIPE453,NBRC1777,DMKU3-1042	0.565
KLMA_50422	TGCCGTTGCCAGCATTAGTATGG	CBS4857,B0399,NBRC1777,KCTC 17555	0.522
KLMA_50422	CAAGAGTATACGATTGTGAGCGG	B0399,KCTC 17555,CBS4857,IIPE453,NBRC1777,DMKU3-1042	0.478
KLMA_50422	AGACACAATAGACGATATGCTGG	B0399,KCTC 17555,CBS4857,IIPE453,NBRC1777,DMKU3-1042	0.435
KLMA_50422	AGCTGAGGTCGAGGGCCTCTTGG	B0399,KCTC 17555,CBS4857,IIPE453,NBRC1777,DMKU3-1042	0.652
KLMA_50422	CGAGAACCAAACGGCGCAGTTGG	B0399,KCTC 17555,CBS4857,IIPE453,NBRC1777,DMKU3-1042	0.609
KLMA_50422	TGGATGTCGTAGGAGCATAGCGG	B0399,KCTC 17555,CBS4857,IIPE453,NBRC1777,DMKU3-1042	0.565
KLMA_50422	AGATCAAACCGGTGTGCGGTGGG	CBS4857,B0399	0.609
KLMA_50422	GCTCATACGATTGCACTATTAGG	B0399,KCTC 17555,CBS4857,IIPE453,NBRC1777,DMKU3-1042	0.435
KLMA_50422	TTGCCCAAGAGCCATTACAATGG	CBS4857,B0399,IIPE453,DMKU3-1042,KCTC 17555	0.478
KLMA_50422	CCCAGATTGGAGGGATGATATGG	CBS4857,IIPE453,DMKU3-1042,KCTC 17555	0.522
KLMA_50422	GGGTCATATGGTCGCAAGTCGGG	B0399,KCTC 17555,CBS4857,IIPE453,NBRC1777,DMKU3-1042	0.609
KLMA_50422	GAACAATAGCGGTGAGAACGGGG	CBS4857,DMKU3-1042,NBRC1777,KCTC 17555	0.565
KLMA_50422	GATCGGCCATCGATCTTGAGCGG	CBS4857,NBRC1777,IIPE453,DMKU3-1042,KCTC 17555	0.609
KLMA_50422	ACCGGTGGGGCGAACAATAGCGG	B0399,KCTC 17555,CBS4857,IIPE453,NBRC1777,DMKU3-1042	0.652
KLMA_50422	GACGAACGCGAACTTGGCTGAGG	B0399,KCTC 17555,CBS4857,IIPE453,NBRC1777,DMKU3-1042	0.609
KLMA_50422	CGACGGGAAGCTGAGGTCGAGGG	B0399,KCTC 17555,CBS4857,IIPE453,NBRC1777,DMKU3-1042	0.696
KLMA_50422	AGTCTGTGTTGCTGTGAATATGG	CBS4857,NBRC1777,IIPE453,DMKU3-1042,KCTC 17555	0.435
KLMA_50422	GCGATCGCGCAACTTTCTGTCGG	B0399,KCTC 17555,CBS4857,IIPE453,NBRC1777,DMKU3-1042	0.609
KLMA_50422	ACCGCTATTGTTCGCCCCACCGG	CBS4857,NBRC1777,IIPE453,DMKU3-1042,KCTC 17555	0.652
KLMA_50422	CGATAAAATTGGGCCTACAGTGG	CBS4857,NBRC1777,IIPE453,DMKU3-1042,KCTC 17555	0.478
KLMA_50422	TTACCATGAGGTCCGCGATGAGG	B0399,KCTC 17555,CBS4857,IIPE453,NBRC1777,DMKU3-1042	0.565
KLMA_50422	CCGTTCGTTGGGGTACCGCCTGG	NBRC1777,DMKU3-1042	0.696
KLMA_50422	GGTTGGCTTCGCCCTCCAAACGG	B0399,KCTC 17555,CBS4857,IIPE453,NBRC1777,DMKU3-1042	0.652
KLMA_50422	GCCATCGTGCCTAGCGTTCCGGG	CBS4857,NBRC1777,IIPE453,DMKU3-1042,KCTC 17555	0.696
KLMA_50422	TTGTGGTAATCGTCCATTGCCGG	CBS4857,B0399,IIPE453,NBRC1777,KCTC 17555	0.522
KLMA_50422	TATCAGATCAAACCGGTGTGCGG	CBS4857,B0399,IIPE453,DMKU3-1042,KCTC 17555	0.522
KLMA_50422	GCAGCAAGGCTGAGGACCAATGG	CBS4857,NBRC1777,IIPE453,DMKU3-1042,KCTC 17555	0.609
KLMA_50422	GCTCGAGTTCAACGTGACGCAGG	B0399,KCTC 17555,CBS4857,IIPE453,NBRC1777,DMKU3-1042	0.609
KLMA_50422	GAAAGGTCATTGCGGTGGTCCGG	B0399,KCTC 17555,CBS4857,IIPE453,NBRC1777,DMKU3-1042	0.609
KLMA_50422	CAGATCAAACCGGTGTGCGGTGG	CBS4857,B0399	0.609
KLMA_50422	TGTACGCATTGTCCACGCAGTGG	CBS4857,NBRC1777,IIPE453,DMKU3-1042,KCTC 17555	0.565
KLMA_50422	GCTGCGTTCGCGCGAGGCGACGG	B0399,KCTC 17555,CBS4857,IIPE453,NBRC1777,DMKU3-1042	0.783
KLMA_50422	AGCTTATCGTGCTTGTGAACGGG	B0399,KCTC 17555,CBS4857,IIPE453,NBRC1777,DMKU3-1042	0.522
KLMA_30356	TCTGGTGGAAGCTACGGCGGAGG	CBS4857,B0399,DMB1,KCTC 17555	0.652
KLMA_30356	ATAATGCGCACGGAGCACATAGG	KCTC 17555,UFS-Y2791	0.522
KLMA_30356	CATAGGCAGTCTTATTGGAGAGG	B0399,IIPE453,DMB1,UFS-Y2791	0.478
KLMA_30356	AGCTACGGCGGAGGGTACGGCGG	CBS4857,DMKU3-1042	0.739
KLMA_30356	CATCAGAATAGTCCATATACAGG	B0399,KCTC 17555,CBS4857,IIPE453,DMB1,NBRC1777,DMKU3-1042	0.391
KLMA_30356	AAGGTCTCCGCCCTCGCAACAGG	B0399,DMKU3-1042,KCTC 17555,CBS4857,IIPE453,DMB1,NBRC1777,UFS-Y2791	0.652
KLMA_30356	GCTCCGTGCGCATTATGAGATGG	B0399,DMKU3-1042,KCTC 17555,CBS4857,IIPE453,DMB1,NBRC1777,UFS-Y2791	0.565
KLMA_30356	CTCATATCCTGTTGCGAGGGCGG	KCTC 17555,UFS-Y2791,DMKU3-1042	0.609
KLMA_30356	GGAAGCTACGGCGGAGGATACGG	NBRC1777,IIPE453,DMB1	0.652
KLMA_10019	TTTACATAGAACCTATCGTAGGG	CBS4857,IIPE453,DMKU3-1042,DMB1,KCTC 17555	0.391
KLMA_50429	GTGGCTCGAGACAGGTGGAGGGG	NBRC1777,DMKU3-1042	0.696
KLMA_50429	CACCTGGCGGTGCAATGCGTTGG	NBRC1777,DMKU3-1042	0.652
KLMA_50429	GGCTCGATTACAGGTGGTTGAGG	NBRC1777,DMKU3-1042	0.565
KLMA_50429	TTTGCATGTGCGCTCATCATGGG	UFS-Y2791,DMKU3-1042	0.522
KLMA_50429	CCACTCTCCTACCGAACTGAAGG	NBRC1777,DMKU3-1042	0.565
KLMA_50429	GTCCTACCTAACCATCGCCAAGG	NBRC1777,UFS-Y2791,DMKU3-1042	0.565
KLMA_50429	ATGATGAGCGCACATGCAAACGG	NBRC1777,UFS-Y2791,DMKU3-1042	0.522
KLMA_50429	ATGGGCCCTTGGCGATGGTTAGG	NBRC1777,UFS-Y2791	0.609
KLMA_50429	TGTTGAAACCTTGGTACTCGCGG	NBRC1777,DMKU3-1042	0.522
KLMA_50429	TGGAATGATTAGACAGTGGCCGG	NBRC1777,DMKU3-1042	0.522
KLMA_50429	TATCGCATCGCTCCAGTCGTGGG	NBRC1777,UFS-Y2791,DMKU3-1042	0.609
KLMA_50429	AAACAGAATCTACAATCGGCCGG	NBRC1777,DMKU3-1042	0.478
KLMA_50429	AGAATCTACAATCGGCCGGTAGG	NBRC1777,DMKU3-1042	0.522
KLMA_50429	ATATCGCATCGCTCCAGTCGTGG	NBRC1777,DMKU3-1042	0.565
KLMA_50429	CCTTCAGTTCGGTAGGAGAGTGG	NBRC1777,DMKU3-1042	0.565
KLMA_50429	CTGGGAGAAGCTACAGCCTCGGG	NBRC1777,DMKU3-1042	0.652
KLMA_50429	AAGGTTCTCACGCTCAATGCTGG	NBRC1777,DMKU3-1042	0.522
KLMA_50429	GGTGGCTCGAGACAGGTGGAGGG	NBRC1777,DMKU3-1042	0.696
KLMA_50429	GGACGCCAAGGCTCGATTACAGG	NBRC1777,DMKU3-1042	0.609
KLMA_50429	GAATCGACCTTCAGTTCGGTAGG	NBRC1777,DMKU3-1042	0.522
KLMA_50429	GTTTGCATGTGCGCTCATCATGG	NBRC1777,UFS-Y2791,DMKU3-1042	0.522
KLMA_50429	CAGGTGGAGGGGAAGGACAATGG	NBRC1777,DMKU3-1042	0.609
KLMA_50429	TCAGCATCACTACTAGAGGACGG	NBRC1777,DMKU3-1042	0.522
KLMA_50429	TGGCTTGCGAGTGGCGTACATGG	NBRC1777,DMKU3-1042	0.609
KLMA_50429	CGCTCCAGTCGTGGGACAGCAGG	NBRC1777,DMKU3-1042	0.696
KLMA_50429	TGGGACCATGCGCACTCCAACGG	NBRC1777,DMKU3-1042	0.652
KLMA_50429	ACTGTGCGACGTTGATGAACCGG	UFS-Y2791,DMKU3-1042	0.565
KLMA_50429	CTTGCGAGTGGCGTACATGGCGG	NBRC1777,DMKU3-1042	0.652
KLMA_50429	CACCAACGCATTGCACCGCCAGG	NBRC1777,UFS-Y2791,DMKU3-1042	0.652
KLMA_50428	GTAGCGTCCGTTGTCGCACTTGG	B0399,DMKU3-1042,KCTC 17555,CBS4857,IIPE453,DMB1,NBRC1777,UFS-Y2791	0.609
KLMA_50428	TCGAGCTGGGGTATGAAAGGCGG	CBS4857,B0399,UFS-Y2791,DMB1,KCTC 17555	0.609
KLMA_50428	TTCGAAATGATCACCCAGGTCGG	B0399,DMKU3-1042,KCTC 17555,CBS4857,IIPE453,DMB1,NBRC1777,UFS-Y2791	0.522
KLMA_50428	TGGGGACCCCACGGTGGAGTGGG	B0399,IIPE453,DMKU3-1042	0.739
KLMA_50428	GTGTGGCGCCTGGAGGAAGCGGG	UFS-Y2791,DMB1	0.739
KLMA_50428	CGTGGGGTCCCCAGACTACATGG	B0399,IIPE453,DMKU3-1042	0.652
KLMA_50428	GTACGCTGCTGATCAACACCCGG	B0399,KCTC 17555,CBS4857,IIPE453,NBRC1777,DMKU3-1042	0.609
KLMA_50428	AGAAGCGGGCGTGTGGCGCCTGG	B0399,DMKU3-1042,KCTC 17555,CBS4857,IIPE453,DMB1,NBRC1777,UFS-Y2791	0.739
KLMA_50428	GTAGTCTGGGGACCCCACGGTGG	B0399,IIPE453,DMKU3-1042	0.696
KLMA_50428	GAAATATGCCCACTCCACAGTGG	KCTC 17555,DMB1,NBRC1777	0.522
KLMA_50428	CTTCGAGGGCCATGTAGTCTGGG	B0399,DMKU3-1042,KCTC 17555,CBS4857,IIPE453,DMB1,NBRC1777,UFS-Y2791	0.609
KLMA_50428	AGTGTACTTGGCCCGCAAAAAGG	B0399,UFS-Y2791	0.522
KLMA_50428	AGCGTACGGAAGTCACCTCCGGG	B0399,KCTC 17555,CBS4857,IIPE453,DMB1,DMKU3-1042	0.652
KLMA_50428	TGACCACCACCAGGTCCGAGTGG	B0399,KCTC 17555,CBS4857,IIPE453,DMB1,NBRC1777,DMKU3-1042	0.652
KLMA_50428	ACAGACTTCGGGCTCGCCTCGGG	NBRC1777,DMB1	0.696
KLMA_50428	GTAGTCTGGGGACCCCACTGTGG	NBRC1777,DMB1	0.652
KLMA_50428	TCTAGCTGGGGTATGAAAGGCGG	NBRC1777,IIPE453,DMKU3-1042	0.565
KLMA_50428	CGTGTACCCGAGCTGGTGCAAGG	B0399,DMKU3-1042,KCTC 17555,CBS4857,IIPE453,DMB1,NBRC1777,UFS-Y2791	0.652
KLMA_50428	ACGCATTCTCAGACAGAACCTGG	UFS-Y2791,DMB1	0.522
KLMA_50428	TCATCGCAGACCCCATCAACAGG	B0399,DMKU3-1042,KCTC 17555,CBS4857,IIPE453,DMB1,NBRC1777,UFS-Y2791	0.565
KLMA_50428	TGGCTACGGACAAGTGTACTTGG	B0399,KCTC 17555,CBS4857,IIPE453,NBRC1777,DMKU3-1042	0.522
KLMA_50428	CGTGTGGCGCCTGGAGGAAGCGG	UFS-Y2791,DMB1	0.739
KLMA_50428	TTATCGAGCTGGGGTATGAAAGG	CBS4857,B0399,UFS-Y2791,DMB1,KCTC 17555	0.478
KLMA_50428	CGTGTGGCGCCTGGAGAAACCGG	B0399,KCTC 17555,CBS4857,IIPE453,NBRC1777,DMKU3-1042	0.696
KLMA_50428	ATCGAGCGCTCGGTGAACTCTGG	B0399,DMKU3-1042,KCTC 17555,CBS4857,IIPE453,DMB1,NBRC1777,UFS-Y2791	0.609
KLMA_50428	CGCCTCGGGTACAGTGTCCATGG	NBRC1777,DMB1	0.652
KLMA_50428	TAGCGTCCGTTGTCGCACTTGGG	B0399,DMKU3-1042,KCTC 17555,CBS4857,IIPE453,DMB1,NBRC1777,UFS-Y2791	0.609
KLMA_50428	GCGTACGGAAGTCACCTCCGGGG	B0399,KCTC 17555,CBS4857,IIPE453,DMB1,DMKU3-1042	0.696
KLMA_50428	AGCGGGCGTGTGGCGCCTGGAGG	UFS-Y2791,DMB1	0.783
KLMA_50428	TCCTAGGGACCAGTAGTCGACGG	B0399,UFS-Y2791	0.609
KLMA_50428	TGATGGACGTGGAGTCCATGAGG	IIPE453,DMB1	0.565
KLMA_50428	ACCTAGGGACCAGTAGTCGACGG	KCTC 17555,CBS4857,IIPE453,DMB1,NBRC1777,DMKU3-1042	0.609
KLMA_50428	TGTCACGTTCTGTGAGCACATGG	B0399,KCTC 17555,CBS4857,IIPE453,DMB1,NBRC1777,DMKU3-1042	0.522
KLMA_50428	CATGTAGTCTGGGGACCCCACGG	B0399,IIPE453,DMKU3-1042	0.652
KLMA_50428	ATGATCACCCAGGTCGGCCAAGG	B0399,KCTC 17555,CBS4857,IIPE453,NBRC1777,DMKU3-1042	0.609
KLMA_50428	ACCGTCGACTACTGGTCCCTAGG	B0399,DMKU3-1042,KCTC 17555,CBS4857,IIPE453,DMB1,NBRC1777,UFS-Y2791	0.609
KLMA_50428	TCGAGCGCTCGGTGAACTCTGGG	B0399,DMKU3-1042,KCTC 17555,CBS4857,IIPE453,DMB1,NBRC1777,UFS-Y2791	0.652
KLMA_50428	GCGCAGGATGTTTGTCTCGCGGG	CBS4857,NBRC1777,IIPE453,UFS-Y2791,KCTC 17555	0.652
KLMA_50428	CAGCGTACGGAAGTCACCTCCGG	B0399,KCTC 17555,CBS4857,IIPE453,DMB1,DMKU3-1042	0.652
KLMA_50428	GGTTCAAGCGGTGTTCTTTACGG	B0399,KCTC 17555,CBS4857,IIPE453,DMB1,NBRC1777,DMKU3-1042	0.522
KLMA_50428	AGGATTTCAGCCTGTTGATGGGG	B0399,KCTC 17555,CBS4857,IIPE453,DMB1,NBRC1777,DMKU3-1042	0.522
KLMA_50428	ATCGCCAAATAGAGGCTTTGCGG	B0399,KCTC 17555,CBS4857,IIPE453,DMB1,NBRC1777,DMKU3-1042	0.522
KLMA_50428	GACCAACCACTCGGACCTGGTGG	B0399,KCTC 17555,CBS4857,IIPE453,DMB1,NBRC1777,DMKU3-1042	0.652
KLMA_50428	CGTAGCCACCTTGGCCGACCTGG	UFS-Y2791,KCTC 17555,CBS4857,IIPE453,NBRC1777,DMKU3-1042	0.696
KLMA_50428	CATACCCCAGCTCGATAACGAGG	CBS4857,B0399,DMB1,KCTC 17555	0.565
KLMA_50428	GCTCATGAAACTCGAGGGCACGG	KCTC 17555,IIPE453,DMKU3-1042,NBRC1777	0.609
KLMA_50428	GAATGGGGTGTATCCGACCAGGG	B0399,KCTC 17555,CBS4857,IIPE453,DMB1,NBRC1777,DMKU3-1042	0.609
KLMA_50428	CAGGTCGGCCAAGGTGGCTACGG	UFS-Y2791,KCTC 17555,CBS4857,IIPE453,NBRC1777,DMKU3-1042	0.696
KLMA_50428	CGCATTCTCAGACAGAACCTGGG	B0399,DMKU3-1042,KCTC 17555,CBS4857,IIPE453,DMB1,NBRC1777,UFS-Y2791	0.565
KLMA_50428	CGAATTCCATCGCCAAATAGAGG	B0399,KCTC 17555,CBS4857,IIPE453,DMB1,NBRC1777,DMKU3-1042	0.478
KLMA_50428	TCTGTCGTCCATCGAGCGCTCGG	KCTC 17555,B0399,UFS-Y2791,NBRC1777	0.652
KLMA_50428	AAATATGCCCACTCCACCGTGGG	CBS4857,IIPE453,DMKU3-1042	0.565
KLMA_50428	ATCACCCAGGTCGGCCAAGGTGG	B0399,DMKU3-1042,KCTC 17555,CBS4857,IIPE453,DMB1,NBRC1777,UFS-Y2791	0.652
KLMA_50428	AAACTGCTCATGAAGCTCGAGGG	B0399,UFS-Y2791	0.522
KLMA_50428	CATCGAGTCGTCGACCATTGCGG	UFS-Y2791,KCTC 17555,CBS4857,IIPE453,DMB1,NBRC1777,DMKU3-1042	0.609
KLMA_50428	AGTGGGGTCCCCAGACTACATGG	NBRC1777,DMB1	0.609
KLMA_50428	CAACCACTCGGACCTGGTGGTGG	B0399,KCTC 17555,CBS4857,IIPE453,DMB1,NBRC1777,DMKU3-1042	0.652
KLMA_50428	GATCAACACCCGGTTTCTCCAGG	B0399,KCTC 17555,CBS4857,IIPE453,NBRC1777,DMKU3-1042	0.565
KLMA_50428	AATATGCCCACTCCACCGTGGGG	IIPE453,DMKU3-1042	0.609
KLMA_50428	GCTGGGGTATGAAAGGCGGATGG	B0399,KCTC 17555,CBS4857,IIPE453,DMB1,NBRC1777,DMKU3-1042	0.609
KLMA_50428	GAAATATGCCCACTCCACCGTGG	CBS4857,IIPE453,DMKU3-1042	0.565
KLMA_50428	CACGCACCGTGACCTCAAACCGG	B0399,DMKU3-1042,KCTC 17555,CBS4857,IIPE453,DMB1,NBRC1777,UFS-Y2791	0.652
KLMA_30285	ATCCTATGTCCAAAACGAGGTGG	KCTC 17555,CBS4857,IIPE453,DMB1,NBRC1777,DMKU3-1042	0.478
KLMA_30285	AGAATCTGAAGCCACTTTGCGGG	CBS4857,IIPE453,DMKU3-1042,NBRC1777	0.522
KLMA_30285	GAGACACGACGGCCGCTCCACGG	KCTC 17555,CBS4857,IIPE453,DMB1,NBRC1777,DMKU3-1042	0.739
KLMA_30285	TTCTCTGGTGGGGGTAATTTGGG	B0399,KCTC 17555,CBS4857,IIPE453,DMB1,DMKU3-1042	0.522
KLMA_30285	AGCTGGCTTGGGCCCATATTGGG	B0399,KCTC 17555,CBS4857,IIPE453,DMB1,NBRC1777,DMKU3-1042	0.609
KLMA_30285	TGCCCTTATGGTACGCAGCCAGG	KCTC 17555,B0399,UFS-Y2791,DMB1	0.609
KLMA_30285	TCCGGGAAATCAACAAATACCGG	B0399,KCTC 17555,CBS4857,IIPE453,DMB1,NBRC1777,DMKU3-1042	0.478
KLMA_30285	CGCTATGGAGCAAGTCGCTGCGG	B0399,DMKU3-1042,KCTC 17555,CBS4857,IIPE453,DMB1,NBRC1777,UFS-Y2791	0.652
KLMA_30285	GACCCTGTCTGCGTACCATAAGG	CBS4857,IIPE453,DMKU3-1042,NBRC1777	0.565
KLMA_30285	GCTGCGGTCTTACCAAGCGATGG	B0399,UFS-Y2791	0.609
KLMA_30285	ACCCTGGCTGCGTACCATAAGGG	KCTC 17555,B0399,DMB1	0.609
KLMA_30285	CACATCCTATGTCCAAAACGAGG	CBS4857,KCTC 17555	0.478
KLMA_30285	GGGGTCTGGGTGCGATTCTCCGG	NBRC1777,B0399	0.696
KLMA_30285	TGGAATCTGAAGCCACTTTGCGG	KCTC 17555,B0399,DMB1	0.522
KLMA_30285	CTGCCCGGTTGCTCCCAATATGG	B0399,UFS-Y2791,CBS4857,IIPE453,DMB1,NBRC1777,DMKU3-1042	0.609
KLMA_30285	TACCAGTCGTCTGGGTAACTTGG	UFS-Y2791,KCTC 17555,CBS4857,IIPE453,DMB1,NBRC1777,DMKU3-1042	0.522
KLMA_30285	GACCCTGGCTGCGTACCATAAGG	KCTC 17555,B0399,UFS-Y2791,DMB1	0.609
KLMA_30285	GCCCTTATGGTACGCAGACAGGG	CBS4857,IIPE453,DMKU3-1042,NBRC1777	0.609
KLMA_30285	CCATGGCCGAGTGTGCCCATTGG	KCTC 17555,CBS4857,IIPE453,DMB1,NBRC1777,DMKU3-1042	0.652
KLMA_30285	GGAATCTGAAGCCACTTTGCGGG	KCTC 17555,B0399,DMB1	0.565
KLMA_30285	CCTTGAACCACTTCTCTGGTGGG	B0399,KCTC 17555,CBS4857,IIPE453,DMB1,DMKU3-1042	0.565
KLMA_30285	TGACCAACGGGGTGGCCGCGCGG	KCTC 17555,CBS4857,IIPE453,DMB1,NBRC1777,DMKU3-1042	0.783
KLMA_30285	GCTCGACTGGGAAAACGCTATGG	B0399,UFS-Y2791	0.565
KLMA_30285	ATCGAGCCAATGGGCACACTCGG	KCTC 17555,CBS4857,IIPE453,DMB1,NBRC1777,DMKU3-1042	0.609
KLMA_30285	ACCCTGTCTGCGTACCATAAGGG	CBS4857,IIPE453,DMKU3-1042,NBRC1777	0.565
KLMA_30285	TCGGCCATGGTAACCATGTCGGG	B0399,DMKU3-1042,KCTC 17555,CBS4857,IIPE453,DMB1,NBRC1777,UFS-Y2791	0.609
KLMA_30285	GTGTGCCCATTGGCTCGATTGGG	KCTC 17555,CBS4857,IIPE453,DMB1,NBRC1777,DMKU3-1042	0.609
KLMA_30285	GATCGGGTTGAAGCCCGACATGG	KCTC 17555,CBS4857,IIPE453,DMB1,NBRC1777,DMKU3-1042	0.609
KLMA_30285	TGCCCTTATGGTACGCAGACAGG	CBS4857,IIPE453,DMKU3-1042,NBRC1777	0.565
KLMA_30285	TGGGTGCGATTCTCCGGCATTGG	B0399,KCTC 17555,CBS4857,IIPE453,DMB1,NBRC1777,DMKU3-1042	0.609
KLMA_30285	CGGGTCCACGTAGCACCAGATGG	B0399,KCTC 17555,CBS4857,IIPE453,DMB1,NBRC1777,DMKU3-1042	0.652
KLMA_30285	TGCCGACATCTCACAGACAATGG	CBS4857,B0399,IIPE453,DMB1,KCTC 17555	0.522
KLMA_30285	TTTACGTAGAGCAAACGTAGCGG	KCTC 17555,CBS4857,IIPE453,DMB1,NBRC1777,DMKU3-1042	0.478
KLMA_10512	TCCTCCTCACAACGACAAACTGG	NBRC1777,DMKU3-1042	0.522
KLMA_10512	GGCAAATTAGTGGGCCAAATTGG	KCTC 17555,NBRC1777	0.478
KLMA_10512	GGGAAACGGCCTCTCGTGAAGGG	KCTC 17555,CBS4857,IIPE453,DMB1,NBRC1777,DMKU3-1042	0.652
KLMA_10512	TGATGGACCAGGCCGGGAAACGG	CBS4857,DMB1	0.652
KLMA_10512	TTAGACCGAAGGAGCGCTCTCGG	B0399,KCTC 17555,CBS4857,IIPE453,DMB1,NBRC1777,DMKU3-1042	0.609
KLMA_10512	CCATGCCATGATGTCCGAAAGGG	UFS-Y2791,KCTC 17555,IIPE453,DMB1,NBRC1777,DMKU3-1042	0.565
KLMA_10512	ACGAAGTGGGAGCCAAAGACGGG	NBRC1777,B0399	0.609
KLMA_10512	GGACTCCAACCCAGATTCCCCGG	KCTC 17555,B0399,IIPE453,DMKU3-1042,DMB1	0.652
KLMA_10512	TCCATGCCATGATGTCCGAAAGG	UFS-Y2791,KCTC 17555,CBS4857,IIPE453,DMB1,NBRC1777,DMKU3-1042	0.522
KLMA_10512	ACCAGTTTGTCGTTGTGAGGAGG	IIPE453,DMKU3-1042,DMB1	0.522
KLMA_10512	CGAACCAGTTTGTCGTTGTGAGG	IIPE453,DMKU3-1042,DMB1	0.522
KLMA_10512	TTTGGCGAAGGGGTACGTTGCGG	B0399,KCTC 17555,CBS4857,IIPE453,DMB1,NBRC1777,DMKU3-1042	0.609
KLMA_10512	GTGGCCTTGCCCTTCACGAGAGG	KCTC 17555,CBS4857,IIPE453,DMB1,NBRC1777,DMKU3-1042	0.652
KLMA_10512	CGAGAGGCCGTTTCCCGGCCTGG	B0399,KCTC 17555,CBS4857,IIPE453,DMB1,NBRC1777,DMKU3-1042	0.739
KLMA_10512	CCCTTTCGGACATCATGGCATGG	UFS-Y2791,KCTC 17555,IIPE453,DMB1,NBRC1777,DMKU3-1042	0.565
KLMA_10512	GCCTGACACGGACGCGAAAGTGG	B0399,KCTC 17555,CBS4857,IIPE453,DMB1,NBRC1777,DMKU3-1042	0.652
KLMA_10512	GACGGGCAGCGTTGTTGAGATGG	KCTC 17555,CBS4857,IIPE453,DMB1,NBRC1777,DMKU3-1042	0.609
KLMA_10512	GAATGGATCTGGAAAATCCGGGG	B0399,KCTC 17555,CBS4857,IIPE453,DMB1,NBRC1777,DMKU3-1042	0.522
KLMA_10512	ATACTACAACCCCACGACCAAGG	B0399,KCTC 17555,IIPE453,DMB1,NBRC1777,DMKU3-1042	0.522
KLMA_10512	ACTCTGTGAAGCTAGTGACGGGG	CBS4857,UFS-Y2791	0.565
KLMA_10512	CTATTCGAAATTGCCTGACACGG	B0399,KCTC 17555,CBS4857,IIPE453,DMB1,NBRC1777,DMKU3-1042	0.478
KLMA_10512	GCCGAGTTGATGGACCAGGCCGG	KCTC 17555,B0399,IIPE453,DMKU3-1042,DMB1	0.696
KLMA_10512	CGGGAAACGGCCTCTCGTGAAGG	KCTC 17555,CBS4857,IIPE453,DMB1,NBRC1777,DMKU3-1042	0.652
KLMA_10512	TAGGAAGCCTATCGCACCTCTGG	IIPE453,DMKU3-1042,DMB1	0.565
KLMA_10512	CACTTCCGAGAGCGCTCCTTCGG	B0399,KCTC 17555,CBS4857,IIPE453,DMB1,NBRC1777,DMKU3-1042	0.652
KLMA_10512	ACGGCCTCTCGTGAAGGGCAAGG	KCTC 17555,CBS4857,IIPE453,DMB1,NBRC1777,DMKU3-1042	0.652
KLMA_10512	CAGTGAGCTTCATCCCCAAATGG	B0399,KCTC 17555,CBS4857,IIPE453,DMB1,NBRC1777,DMKU3-1042	0.522
KLMA_10512	TACGCAGCATCTGACCCTTTCGG	B0399,KCTC 17555,CBS4857,IIPE453,DMB1,NBRC1777,DMKU3-1042	0.565
KLMA_30286	GAGTTGACTACTACCAAGGCTGG	UFS-Y2791,KCTC 17555,CBS4857,IIPE453,DMB1,NBRC1777,DMKU3-1042	0.522
KLMA_30286	AGTTGTGGAAGCGTTGAGCGAGG	B0399,UFS-Y2791	0.565
KLMA_30286	TACGGAGTTGACTACTACCAAGG	B0399,DMKU3-1042,KCTC 17555,CBS4857,IIPE453,DMB1,NBRC1777,UFS-Y2791	0.478
KLMA_30286	CCCACAATTGTACATCAACGGGG	KCTC 17555,IIPE453,NBRC1777	0.522
KLMA_30286	CTGAGCCATGTGTTGCTGTTGGG	B0399,KCTC 17555,CBS4857,IIPE453,DMB1,NBRC1777,DMKU3-1042	0.565
KLMA_30286	AACACATGGCTCAGCCCAACTGG	B0399,KCTC 17555,CBS4857,IIPE453,DMB1,NBRC1777,DMKU3-1042	0.565
KLMA_30286	CCCCGTTGATGTACAATTGTGGG	KCTC 17555,IIPE453,NBRC1777	0.522
KLMA_30286	ATGTACAATTGTGGGAAGGTAGG	CBS4857,B0399,IIPE453,DMKU3-1042	0.435
KLMA_20749	GGCCGTTGCTGCTAACGACAAGG	B0399,KCTC 17555,CBS4857,IIPE453,DMB1,NBRC1777,DMKU3-1042	0.609
KLMA_20749	TAGCAATGCCAGGTTCGCCAAGG	B0399,KCTC 17555,CBS4857,IIPE453,DMB1,NBRC1777,DMKU3-1042	0.565
KLMA_20749	TACTACTGCTACGTCCAAGGAGG	CBS4857,NBRC1777,IIPE453,DMKU3-1042,KCTC 17555	0.522
KLMA_20749	AGAACTTTGGATCCAAAGGTCGG	B0399,KCTC 17555,CBS4857,IIPE453,DMB1,NBRC1777,DMKU3-1042	0.478
KLMA_20749	TGGCATTACAGTTGGAACAGGGG	KCTC 17555,NBRC1777	0.522
KLMA_20749	CCATCCAGTGTTGTCATTACTGG	B0399,KCTC 17555,CBS4857,IIPE453,DMB1,NBRC1777,DMKU3-1042	0.478
KLMA_20749	TTGGCAAGGGTCTATGCCTTTGG	KCTC 17555,CBS4857,IIPE453,DMB1,NBRC1777,DMKU3-1042	0.522
KLMA_20749	CGTTATTTCCGAAGAAAGAACGG	B0399,KCTC 17555,CBS4857,IIPE453,DMB1,NBRC1777,DMKU3-1042	0.435
KLMA_20749	TTCGAGAAGGACACTAGCGCTGG	B0399,KCTC 17555,CBS4857,IIPE453,DMB1,NBRC1777,DMKU3-1042	0.565
KLMA_20749	TTGGCATTCAAAGCCGACTCCGG	B0399,KCTC 17555,CBS4857,IIPE453,DMB1,NBRC1777,DMKU3-1042	0.565
KLMA_20749	ATGCCTTTGGTGAAGCAAGCAGG	KCTC 17555,IIPE453,DMKU3-1042,DMB1	0.522
KLMA_20749	AAACCGCCGTCAAGACTGACAGG	B0399,KCTC 17555,CBS4857,IIPE453,DMB1,DMKU3-1042	0.565
KLMA_20749	TGGCCATGTAAACGTATACTCGG	CBS4857,B0399,KCTC 17555	0.478
KLMA_20749	TGGCAGAGGGGTGACCTCCTTGG	B0399,KCTC 17555,CBS4857,IIPE453,DMB1,NBRC1777,DMKU3-1042	0.652
KLMA_20749	TCATTGTCGCTAGCAGGAAGCGG	B0399,KCTC 17555,CBS4857,IIPE453,DMB1,NBRC1777,DMKU3-1042	0.565
KLMA_20749	GAAGGACACTAGCGCTGGTCCGG	B0399,KCTC 17555,CBS4857,IIPE453,DMB1,NBRC1777,DMKU3-1042	0.652
KLMA_20748	CAGTCTACTCACAAGGTGAACGG	B0399,DMKU3-1042,KCTC 17555,CBS4857,IIPE453,DMB1,UFS-Y2791	0.522
KLMA_20748	ACATACGCAGTCTACTCACAAGG	B0399,DMKU3-1042,KCTC 17555,CBS4857,IIPE453,DMB1,UFS-Y2791	0.478
KLMA_20748	CTACTCACAAGGTGAACGGTAGG	B0399,DMKU3-1042,KCTC 17555,CBS4857,IIPE453,DMB1,UFS-Y2791	0.522
KLMA_30283	GCGGTCACATGGCTCGTTGACGG	CBS4857,IIPE453,DMKU3-1042,DMB1,NBRC1777	0.652
KLMA_30283	ATGCCCCAGGTACAATCGCATGG	KCTC 17555,CBS4857,IIPE453,DMB1,NBRC1777,DMKU3-1042	0.565
KLMA_30283	AAGGCGAACTGGACTTATGAAGG	CBS4857,IIPE453,DMKU3-1042,DMB1	0.478
KLMA_30283	CAATACGGTACATGCGGATCTGG	B0399,KCTC 17555,CBS4857,IIPE453,DMB1,NBRC1777,DMKU3-1042	0.522
KLMA_30283	AGCCCATGCGATTGTACCTGGGG	NBRC1777,IIPE453	0.609
KLMA_30283	GTGATTACACTAAGGCGAACTGG	KCTC 17555,CBS4857,IIPE453,DMB1,NBRC1777,DMKU3-1042	0.478
KLMA_30283	GTACCGTATTGGTTACAGCATGG	B0399,KCTC 17555,CBS4857,IIPE453,DMB1,NBRC1777,DMKU3-1042	0.478
KLMA_30283	AATAACACGCCTTTCAGCTTCGG	B0399,KCTC 17555,CBS4857,IIPE453,DMB1,NBRC1777,DMKU3-1042	0.478
KLMA_30283	CTAGAATCCAGCTGTCTATATGG	CBS4857,B0399,NBRC1777,KCTC 17555	0.435
KLMA_30283	CTGCAGAACTGTTATCGGCCTGG	UFS-Y2791,KCTC 17555,CBS4857,IIPE453,DMB1,NBRC1777,DMKU3-1042	0.565
KLMA_30283	ACCATGAGAAGCCTTAAACCTGG	B0399,KCTC 17555,CBS4857,IIPE453,DMB1,NBRC1777,DMKU3-1042	0.478
KLMA_30283	CAGATCCGCATGTACCGTATTGG	B0399,KCTC 17555,CBS4857,IIPE453,DMB1,NBRC1777,DMKU3-1042	0.522
KLMA_30283	CAGCTGTCTATATGGCCAGGTGG	CBS4857,B0399,IIPE453,DMB1	0.565
KLMA_30283	TCTACCAGATATGTTTGGTACGG	CBS4857,B0399,IIPE453,DMKU3-1042,DMB1	0.435
KLMA_30283	CAAACCAATTGGTACTGGCAGGG	CBS4857,IIPE453,NBRC1777,DMB1,KCTC 17555	0.522
KLMA_30283	CTATTTGGGTGATTACACTAAGG	NBRC1777,IIPE453,DMB1	0.391
KLMA_30283	CAGCCTTTAAAGCAATTGAGAGG	B0399,KCTC 17555,CBS4857,IIPE453,DMB1,NBRC1777,DMKU3-1042	0.435
KLMA_30283	CATTACTTGTTATGATCCACCGG	B0399,KCTC 17555,CBS4857,IIPE453,DMB1,NBRC1777,DMKU3-1042	0.435
KLMA_30283	TAATGTTAAAGCCAGGTTTAAGG	KCTC 17555,CBS4857,IIPE453,DMB1,NBRC1777,DMKU3-1042	0.348
KLMA_30282	CCACGTATATGTCTATCGAGGGG	NBRC1777,DMKU3-1042,DMB1	0.522
KLMA_30282	CCCGTCATGTCGTTCGCACTGGG	KCTC 17555,CBS4857,IIPE453,DMB1,NBRC1777,DMKU3-1042	0.652
KLMA_30282	GCATAAGCCGGACCTTGAATTGG	B0399,DMKU3-1042,KCTC 17555,CBS4857,IIPE453,DMB1,NBRC1777,UFS-Y2791	0.522
KLMA_30282	GTGCTTCGAGCTTCGAGCGTTGG	KCTC 17555,CBS4857,IIPE453,DMB1,NBRC1777,DMKU3-1042	0.609
KLMA_30282	TTGATTATTGCGTCGCCAACGGG	CBS4857,DMKU3-1042	0.522
KLMA_30282	ATGTTTAGAAAACTGTCCACCGG	B0399,KCTC 17555,CBS4857,IIPE453,DMB1,NBRC1777,DMKU3-1042	0.435
KLMA_30282	CTAATGGACCACCAGCGCTTAGG	UFS-Y2791,KCTC 17555,CBS4857,IIPE453,DMB1,NBRC1777,DMKU3-1042	0.565
KLMA_30282	CAATAATCAAGCCATCAGCTTGG	KCTC 17555,DMB1,NBRC1777	0.435
KLMA_30282	GAATGAGCTAACTATAGACAGGG	B0399,IIPE453,DMKU3-1042,DMB1	0.435
KLMA_30282	CCCCTCGATAGACATATACGTGG	CBS4857,IIPE453,DMKU3-1042,DMB1,NBRC1777	0.522
KLMA_30282	CTCGCGGACATTCCAATTCAAGG	NBRC1777,IIPE453,DMB1	0.522
KLMA_30282	CTCACTGTGGCCCAAGCTGATGG	B0399,KCTC 17555,CBS4857,IIPE453,DMB1,NBRC1777,DMKU3-1042	0.609
KLMA_30282	TGCCGCTTCTGATTCCGAGCGGG	B0399,KCTC 17555,CBS4857,IIPE453,DMB1,NBRC1777,DMKU3-1042	0.652
KLMA_30282	TAATACTAAGGTAGCTTTGGAGG	KCTC 17555,CBS4857,IIPE453,DMB1,NBRC1777,DMKU3-1042	0.391
KLMA_30282	TCGAGCGTTGGGAAAGAGTAGGG	UFS-Y2791,KCTC 17555,CBS4857,IIPE453,DMB1,NBRC1777,DMKU3-1042	0.565
KLMA_30282	GCTGCCAGTTGTATAAAAGAAGG	B0399,UFS-Y2791	0.435
KLMA_30282	GCCCAGTGCGAACGACATGACGG	KCTC 17555,CBS4857,IIPE453,DMB1,NBRC1777,DMKU3-1042	0.652
KLMA_30282	CAGCAATAGCGTTCACGCTAGGG	KCTC 17555,UFS-Y2791	0.565
KLMA_30282	ACCAGACAGCATGACGCTGAAGG	B0399,KCTC 17555,CBS4857,IIPE453,DMB1,NBRC1777,DMKU3-1042	0.565
KLMA_30282	TTTGACCTAATTATTACTCTTGG	KCTC 17555,B0399,DMKU3-1042,NBRC1777	0.304
KLMA_30282	CCCAGTGCGAACGACATGACGGG	KCTC 17555,CBS4857,IIPE453,DMB1,NBRC1777,DMKU3-1042	0.652
KLMA_30282	AATGAGCTAACTATAGACAGGGG	B0399,DMKU3-1042,KCTC 17555,CBS4857,IIPE453,DMB1,NBRC1777,UFS-Y2791	0.435
KLMA_30282	CTGCAATAGCGTTCACGCTAGGG	B0399,CBS4857,IIPE453,DMB1,NBRC1777,DMKU3-1042	0.565
KLMA_30282	TAACCACCCGCTTGAAGAAAAGG	B0399,KCTC 17555,CBS4857,IIPE453,NBRC1777,DMKU3-1042	0.478
KLMA_30282	AGTGCGAACGACATGACGGGAGG	CBS4857,NBRC1777,KCTC 17555	0.609
KLMA_30282	ACTGCAATAGCGTTCACGCTAGG	CBS4857,IIPE453,DMKU3-1042,DMB1,NBRC1777	0.522
KLMA_30282	ACTGGAACACTCCATGCCAGTGG	B0399,KCTC 17555,CBS4857,IIPE453,DMB1,NBRC1777,DMKU3-1042	0.565
KLMA_30282	CCTTGTGCAGCAGATGATCTGGG	KCTC 17555,CBS4857,IIPE453,DMB1,NBRC1777,DMKU3-1042	0.565
KLMA_30282	CAACGTATATGTCTATCGAAGGG	B0399,UFS-Y2791	0.435
KLMA_30282	ACCTTCAGCGTCATGCTGTCTGG	B0399,KCTC 17555,CBS4857,IIPE453,DMB1,NBRC1777,DMKU3-1042	0.565
KLMA_30282	AGCGCTTAGGGAATAGGCGGTGG	B0399,DMKU3-1042,KCTC 17555,CBS4857,IIPE453,DMB1,NBRC1777,UFS-Y2791	0.609
KLMA_30282	TTTCATGTCTTCACTCCCGGTGG	KCTC 17555,CBS4857,IIPE453,DMB1,NBRC1777,DMKU3-1042	0.522
KLMA_20745	TTTGTCAGAGAAATGACACTGGG	B0399,DMB1	0.435
KLMA_20745	GTCAGATAGTTCGGTGGCAGTGG	B0399,KCTC 17555,CBS4857,IIPE453,DMB1,NBRC1777,DMKU3-1042	0.565
KLMA_20745	CGTATAGAATGGAAGGGTAGAGG	KCTC 17555,B0399,DMKU3-1042,DMB1	0.478
KLMA_20745	TTATCGCTCAATTGAACCCATGG	B0399,UFS-Y2791	0.435
KLMA_20745	TGCAACTGCTTGTCGTTGGCTGG	KCTC 17555,B0399,DMB1,NBRC1777	0.565
KLMA_20745	TACATTTCTCAAATATGGACCGG	UFS-Y2791,KCTC 17555,CBS4857,IIPE453,DMB1,NBRC1777,DMKU3-1042	0.391
KLMA_20745	TTGCCATTGGCCATCACTCCCGG	B0399,DMKU3-1042,KCTC 17555,CBS4857,IIPE453,DMB1,NBRC1777,UFS-Y2791	0.609
KLMA_20745	GGACCGGGAGTGATGGCCAATGG	B0399,DMKU3-1042,KCTC 17555,CBS4857,IIPE453,DMB1,NBRC1777,UFS-Y2791	0.652
KLMA_20745	TACCTGAATATTTGTTACCTAGG	KCTC 17555,IIPE453,DMKU3-1042,DMB1,NBRC1777	0.348
KLMA_20744	TTGGGGTGTAGAACAGCGTCTGG	CBS4857,B0399,IIPE453,DMKU3-1042,DMB1	0.565
KLMA_20744	AAGTGTTCTTGCGTAGCAGCCGG	UFS-Y2791,KCTC 17555,CBS4857,IIPE453,DMB1,NBRC1777,DMKU3-1042	0.565
KLMA_20744	GCAGATAGAGAGGTGGCTTTGGG	B0399,DMKU3-1042,KCTC 17555,CBS4857,IIPE453,DMB1,NBRC1777,UFS-Y2791	0.565
KLMA_20744	CTGGTTTGTGGTACAGCACCTGG	CBS4857,UFS-Y2791,NBRC1777	0.565
KLMA_20744	AGTCCGCAGTGACCCATAAATGG	KCTC 17555,CBS4857,IIPE453,DMB1,NBRC1777,DMKU3-1042	0.522
KLMA_20744	GTCCGCAGTGACCCATAAATGGG	B0399,KCTC 17555,CBS4857,IIPE453,DMB1,NBRC1777,DMKU3-1042	0.565
KLMA_20744	TTGCGTTTGTCGCTTTGATCGGG	B0399,KCTC 17555,CBS4857,IIPE453,DMB1,NBRC1777,DMKU3-1042	0.522
KLMA_20744	AATAGCACGTTGTAGTCGTATGG	B0399,KCTC 17555,CBS4857,IIPE453,DMB1,NBRC1777,DMKU3-1042	0.435
KLMA_20744	GGTCACTGCGGACTCGACACCGG	B0399,KCTC 17555,CBS4857,IIPE453,DMB1,NBRC1777,DMKU3-1042	0.696
KLMA_20744	AGTGTTCTTGCGTAGCAGCCGGG	B0399,DMKU3-1042,KCTC 17555,CBS4857,IIPE453,DMB1,NBRC1777,UFS-Y2791	0.609
KLMA_20744	CAGTGACTTCACCCCATTTATGG	B0399,KCTC 17555,CBS4857,IIPE453,DMB1,NBRC1777,DMKU3-1042	0.478
KLMA_20744	GATACCCATAAGGAAACCAGTGG	NBRC1777,B0399,IIPE453,DMKU3-1042,DMB1	0.478
KLMA_20747	GCTTTCACTCAAAGCGATAGCGG	B0399,KCTC 17555,CBS4857,IIPE453,DMB1,NBRC1777,DMKU3-1042	0.522
KLMA_20747	GGACGTCTTTCTCTGATAGGAGG	B0399,DMKU3-1042,KCTC 17555,CBS4857,IIPE453,DMB1,NBRC1777,UFS-Y2791	0.522
KLMA_20747	ATGTCAAAGGATGGCTTCCTTGG	KCTC 17555,CBS4857,IIPE453,DMB1,NBRC1777,DMKU3-1042	0.478
KLMA_20747	TCACAATTTCACCGCAGTGCTGG	B0399,KCTC 17555,CBS4857,IIPE453,DMB1,NBRC1777,DMKU3-1042	0.522
KLMA_20747	TTGGGACGTCTTTCTCTGATAGG	CBS4857,DMKU3-1042,NBRC1777	0.478
KLMA_20746	ACTGATGTCGAGTGTTGGGGAGG	B0399,CBS4857,IIPE453,DMB1,NBRC1777,DMKU3-1042	0.565
KLMA_20746	AAGTGGAAACCACTCCTACATGG	B0399,KCTC 17555,CBS4857,IIPE453,DMB1,NBRC1777,DMKU3-1042	0.478
KLMA_20746	AGGATCATCCTACACCCAGTGGG	NBRC1777,IIPE453,DMKU3-1042	0.565
KLMA_20746	TTCTGAGCATAACACCGTTACGG	KCTC 17555,B0399,NBRC1777	0.478
KLMA_20746	GAGGGGTGGTTGGCTGCGTAGGG	B0399,DMKU3-1042,KCTC 17555,CBS4857,IIPE453,DMB1,NBRC1777,UFS-Y2791	0.696
KLMA_20746	TGAGCATAACACCGTTACGGAGG	B0399,DMKU3-1042,KCTC 17555,CBS4857,IIPE453,DMB1,NBRC1777,UFS-Y2791	0.522
KLMA_20746	AGGGGTGGTTGGCTGCGTAGGGG	B0399,KCTC 17555,CBS4857,IIPE453,DMB1,NBRC1777,DMKU3-1042	0.696
KLMA_20746	TGAGCTACTCTGGGTAGTACTGG	B0399,UFS-Y2791,CBS4857,IIPE453,DMB1,NBRC1777,DMKU3-1042	0.522
KLMA_20746	TGTACTGATGTCGAGTGTTGGGG	B0399,UFS-Y2791,CBS4857,IIPE453,DMB1,NBRC1777,DMKU3-1042	0.522
KLMA_20746	ACTTGACGACTTAACAACGCTGG	B0399,DMKU3-1042,KCTC 17555,CBS4857,IIPE453,DMB1,NBRC1777,UFS-Y2791	0.478
KLMA_20746	ATGTACTGATGTCGAGTGTTGGG	B0399,UFS-Y2791,CBS4857,IIPE453,DMB1,NBRC1777,DMKU3-1042	0.478
KLMA_20746	GGAGGGGTGGTTGGCTGCGTAGG	CBS4857,UFS-Y2791,NBRC1777	0.696
KLMA_20746	CGTTACGGAGGAAACCCAAATGG	B0399,KCTC 17555,CBS4857,IIPE453,DMB1,NBRC1777,DMKU3-1042	0.522
KLMA_20746	TATGTGCTGCTGGCGACAGCTGG	B0399,DMKU3-1042,KCTC 17555,CBS4857,IIPE453,DMB1,NBRC1777,UFS-Y2791	0.609
KLMA_20746	GTTGGCAGCACAGTACGTGTCGG	B0399,KCTC 17555,CBS4857,IIPE453,DMB1,NBRC1777,DMKU3-1042	0.609
KLMA_20746	AGGTAAAAGCCATGTAGGAGTGG	DMKU3-1042,DMB1	0.478
KLMA_20746	CAGGATCATCCTACACCCAGTGG	NBRC1777,IIPE453,DMKU3-1042	0.565
KLMA_20746	GTATCAGCCCCACTGGGTGTAGG	KCTC 17555,IIPE453,DMKU3-1042,DMB1,NBRC1777	0.609
KLMA_20746	TGACGACTTAACAACGCTGGAGG	CBS4857,B0399,UFS-Y2791,DMKU3-1042,KCTC 17555	0.522
KLMA_20746	TCTTCTGGCAGTACTGAAGATGG	B0399,CBS4857,IIPE453,DMB1,NBRC1777,DMKU3-1042	0.478
KLMA_20746	CATTTGGGTTTCCTCCGTAACGG	B0399,DMKU3-1042,KCTC 17555,CBS4857,IIPE453,DMB1,NBRC1777,UFS-Y2791	0.522
KLMA_20746	GAGATGGCTTTCAGGAGGGCTGG	B0399,KCTC 17555,CBS4857,IIPE453,DMB1,DMKU3-1042	0.609
KLMA_20746	TCCATTATCGGAGGGGTGGTTGG	B0399,CBS4857,IIPE453,DMB1,NBRC1777,DMKU3-1042	0.565
KLMA_30289	ACGGATACAAAGTAGTTTGGAGG	KCTC 17555,B0399,NBRC1777	0.435
KLMA_30289	CCGTAGATACACTTAGACATTGG	CBS4857,IIPE453,DMKU3-1042,DMB1,NBRC1777	0.435
KLMA_30289	GCATCAGTTTGGAATGCAGTAGG	UFS-Y2791,KCTC 17555,CBS4857,IIPE453,DMB1,NBRC1777,DMKU3-1042	0.478
KLMA_30289	TTTGCCACGTCCATATAATTAGG	B0399,KCTC 17555,CBS4857,IIPE453,DMB1,NBRC1777,DMKU3-1042	0.391
KLMA_30289	GATTCTCGCATATAGCAGGAGGG	B0399,KCTC 17555,CBS4857,IIPE453,DMB1,NBRC1777,DMKU3-1042	0.522
KLMA_30289	GGACTTAGAGCAAAACCTATTGG	B0399,KCTC 17555,CBS4857,IIPE453,DMB1,NBRC1777,DMKU3-1042	0.435
KLMA_30289	TAATGGACATGGTCTGAATGAGG	KCTC 17555,CBS4857,IIPE453,DMB1,NBRC1777,DMKU3-1042	0.435
KLMA_30289	TGAGAAGGGCTTCCGTCAGACGG	KCTC 17555,CBS4857,IIPE453,DMB1,NBRC1777,DMKU3-1042	0.609
KLMA_30289	GGCACAGATTAACGTACTTTCGG	B0399,KCTC 17555,CBS4857,IIPE453,DMB1,NBRC1777,DMKU3-1042	0.478
KLMA_30289	AAATCATACCTTCATGGCTGTGG	B0399,KCTC 17555,CBS4857,IIPE453,DMB1,NBRC1777,DMKU3-1042	0.435
KLMA_30289	AACAAGGACACTTTATACTGGGG	B0399,KCTC 17555,CBS4857,IIPE453,DMB1,NBRC1777,DMKU3-1042	0.435
KLMA_30289	CGATTCTCGCATATAGCAGGAGG	B0399,KCTC 17555,CBS4857,IIPE453,DMB1,NBRC1777,DMKU3-1042	0.522
KLMA_30289	GTACCTTGTCATAGCAAGCCTGG	B0399,KCTC 17555,CBS4857,IIPE453,DMB1,NBRC1777,DMKU3-1042	0.522
KLMA_30289	TTAATTTGCTCCCAACTACTCGG	B0399,KCTC 17555,CBS4857,IIPE453,DMB1,NBRC1777,DMKU3-1042	0.435
KLMA_30289	ATCACGGATACAAAGTAGTTTGG	KCTC 17555,IIPE453,DMKU3-1042,DMB1,NBRC1777	0.391
KLMA_30289	TAACGGAAGCGCAGTAAATGGGG	B0399,KCTC 17555,CBS4857,IIPE453,DMB1,NBRC1777,DMKU3-1042	0.522
KLMA_30289	ACGAAAAGCCACCAACTTTCTGG	CBS4857,IIPE453,DMKU3-1042,NBRC1777	0.478
KLMA_30289	TTGGACAATGCTCCCTCCCCAGG	KCTC 17555,DMB1,NBRC1777	0.609
KLMA_30289	GTCATAGCAAGCCTGGTTCATGG	B0399,KCTC 17555,CBS4857,IIPE453,DMB1,NBRC1777,DMKU3-1042	0.522
KLMA_30289	GTACTTCACCAGCTTCGTGTGGG	B0399,KCTC 17555,CBS4857,IIPE453,DMB1,NBRC1777,DMKU3-1042	0.565
KLMA_30289	AAACAAGGACACTTTATACTGGG	KCTC 17555,CBS4857,IIPE453,DMB1,NBRC1777,DMKU3-1042	0.391
KLMA_30289	AGATAACATACGGGTCACCAAGG	KCTC 17555,CBS4857,IIPE453,DMB1,NBRC1777,DMKU3-1042	0.478
KLMA_30289	TTGCAACTAATTTCGATCTTAGG	B0399,KCTC 17555,CBS4857,IIPE453,DMB1,NBRC1777,DMKU3-1042	0.348
KLMA_30289	GACCGATATACAACATGACGCGG	CBS4857,IIPE453,DMKU3-1042,DMB1,KCTC 17555	0.522
KLMA_30289	CGATAGAAGAGGCTACAGATTGG	KCTC 17555,DMB1,NBRC1777	0.478
KLMA_30289	ACGAAAAGCCACCAACCTTCTGG	KCTC 17555,DMB1	0.522
KLMA_30289	CCCGCTCCATTATTATCGAATGG	B0399,KCTC 17555,CBS4857,IIPE453,DMB1,NBRC1777,DMKU3-1042	0.478
KLMA_30289	GTCCACCATTGCGCTTGCTAAGG	B0399,KCTC 17555,CBS4857,IIPE453,DMB1,NBRC1777,DMKU3-1042	0.565
KLMA_30289	GGGTCACATCTTGAATACCTCGG	B0399,CBS4857,IIPE453,DMB1,NBRC1777,DMKU3-1042	0.522
KLMA_30289	GCATATCTAAACAGACTACAAGG	B0399,KCTC 17555,IIPE453,DMB1,NBRC1777,DMKU3-1042	0.391
KLMA_30289	GCACGCTTAATGATATCGGTAGG	B0399,CBS4857,IIPE453,DMB1,NBRC1777,DMKU3-1042	0.478
KLMA_30289	AGACTACAAGGTTCACATATCGG	KCTC 17555,B0399,UFS-Y2791,DMB1	0.435
KLMA_30289	AAATGATAGTACAGGGTGTCTGG	B0399,DMKU3-1042,KCTC 17555,CBS4857,IIPE453,DMB1,NBRC1777,UFS-Y2791	0.435
KLMA_30289	AGACCTAGGTACGATGTGAATGG	KCTC 17555,CBS4857,IIPE453,DMB1,NBRC1777,DMKU3-1042	0.478
KLMA_30289	GCACATGTCTGTTCGTTCGGAGG	B0399,DMKU3-1042,KCTC 17555,CBS4857,IIPE453,DMB1,NBRC1777,UFS-Y2791	0.565
KLMA_30289	AACATTTGAAGTATATCCTGGGG	KCTC 17555,CBS4857,IIPE453,DMB1,NBRC1777,DMKU3-1042	0.391
KLMA_30289	GCTTTAAAAGAACCGTCTGACGG	KCTC 17555,CBS4857,IIPE453,DMB1,NBRC1777,DMKU3-1042	0.478
KLMA_30289	CCAATGTCTAAGTGTATCTACGG	CBS4857,IIPE453,DMKU3-1042,DMB1,NBRC1777	0.435
KLMA_30289	CTCAATGCTGAGGTAGTGTTAGG	B0399,DMKU3-1042,KCTC 17555,CBS4857,IIPE453,DMB1,NBRC1777,UFS-Y2791	0.478
KLMA_30289	TTATCGAATAGTCGATGTATCGG	B0399,KCTC 17555,CBS4857,IIPE453,DMB1,NBRC1777,DMKU3-1042	0.391
KLMA_30289	TCAGTTCAGCAAAAGTGCTTCGG	KCTC 17555,CBS4857,IIPE453,DMB1,NBRC1777,DMKU3-1042	0.478
KLMA_30289	TTTCAACCGAATCCAGAGTATGG	KCTC 17555,CBS4857,IIPE453,DMB1,NBRC1777,DMKU3-1042	0.435
KLMA_30289	ATTAGGCGTGCTGAAGCATCTGG	KCTC 17555,UFS-Y2791	0.522
KLMA_30289	GATAACGCCACAAGTCGTGCTGG	B0399,DMKU3-1042,KCTC 17555,CBS4857,IIPE453,DMB1,NBRC1777,UFS-Y2791	0.565
KLMA_30289	AGGTACGATGTGAATGGTGAAGG	CBS4857,IIPE453,DMKU3-1042,DMB1,NBRC1777	0.478
KLMA_30289	AGATCTTGTGTCAAGCTCTGAGG	NBRC1777,IIPE453,DMKU3-1042,DMB1	0.478
KLMA_30289	GCTATGTATAATCGTGAACTAGG	B0399,KCTC 17555,CBS4857,IIPE453,DMB1,NBRC1777,DMKU3-1042	0.391
KLMA_30289	AAGAGATGGGCTCGGCTGTGAGG	B0399,KCTC 17555,CBS4857,IIPE453,DMB1,NBRC1777	0.609
KLMA_30289	AGAACTTTGCGATTACTAGATGG	CBS4857,B0399,DMKU3-1042,KCTC 17555	0.391
KLMA_30289	CCGTTTATATTGTATACATCGGG	B0399,KCTC 17555,CBS4857,DMB1,NBRC1777,DMKU3-1042	0.391
KLMA_20740	ACGCCAAAGACGGACGAAGCGGG	B0399,KCTC 17555,CBS4857,IIPE453,DMB1,NBRC1777,DMKU3-1042	0.652
KLMA_20740	TAGAGGACCCAGTAATGGATGGG	B0399,KCTC 17555,CBS4857,IIPE453,DMB1,NBRC1777,DMKU3-1042	0.522
KLMA_20740	ACACCATCCAATCGTCTGGGTGG	B0399,DMKU3-1042,KCTC 17555,CBS4857,IIPE453,DMB1,NBRC1777,UFS-Y2791	0.565
KLMA_20740	TTTCCCGCTTCGTCCGTCTTTGG	CBS4857,NBRC1777,KCTC 17555	0.565
KLMA_20740	TTACGTTCCCATCCATTACTGGG	B0399,DMKU3-1042,KCTC 17555,CBS4857,IIPE453,DMB1,NBRC1777,UFS-Y2791	0.478
KLMA_20740	GAGTGGCGATTGTGAGCCATGGG	B0399,KCTC 17555,CBS4857,IIPE453,DMB1,NBRC1777,DMKU3-1042	0.609
KLMA_20740	CTAGAGGACCCAGTAATGGATGG	KCTC 17555,CBS4857,IIPE453,DMB1,NBRC1777,DMKU3-1042	0.522
KLMA_20740	AATGGCGCCTCTATCCATAATGG	B0399,KCTC 17555,CBS4857,IIPE453,DMB1,NBRC1777,DMKU3-1042	0.478
KLMA_20740	CGCAGTTAATTGTGCTATGTAGG	DMKU3-1042,DMB1	0.435
KLMA_20740	AGGAGCAACTACACAAAGTATGG	NBRC1777,DMB1	0.435
KLMA_20742	TCTTTCAGCGTATAAAGCAATGG	B0399,KCTC 17555,CBS4857,IIPE453,DMB1,NBRC1777,DMKU3-1042	0.391
KLMA_20742	ACCGACAACGTCTTGGACCTTGG	DMKU3-1042,DMB1	0.565
KLMA_70317	ACCCGAGGGGGCATTCCGCTTGG	B0399,KCTC 17555,CBS4857,IIPE453,DMB1,NBRC1777,DMKU3-1042	0.696
KLMA_70317	ATCCAAGCGGAATGCCCCCTCGG	B0399,KCTC 17555,CBS4857,IIPE453,DMB1,NBRC1777,DMKU3-1042	0.652
KLMA_70317	AATTAAATATCCAAGCTCTCCGG	B0399,KCTC 17555,CBS4857,IIPE453,DMB1,NBRC1777,DMKU3-1042	0.391
KLMA_70317	GTGTGGTCAAGATTTACGGGTGG	B0399,KCTC 17555,CBS4857,IIPE453,DMB1,NBRC1777,DMKU3-1042	0.522
KLMA_70317	TGGAGTCTCCATACACACCCTGG	KCTC 17555,IIPE453,DMKU3-1042	0.565
KLMA_70317	TGCGTATATGGGAACCGCTTAGG	KCTC 17555,CBS4857,IIPE453,DMB1,NBRC1777,DMKU3-1042	0.522
KLMA_70317	CTGGTGGGCGCTGGAATACCGGG	CBS4857,DMKU3-1042	0.696
KLMA_70317	GTGGATCTGGAGCGCCGCTTTGG	B0399,DMKU3-1042,KCTC 17555,CBS4857,IIPE453,DMB1,NBRC1777,UFS-Y2791	0.652
KLMA_70317	CAGCGCCCACCAGAGCTGAAAGG	B0399,KCTC 17555,CBS4857,IIPE453,DMB1,NBRC1777,DMKU3-1042	0.652
KLMA_70317	GTCACAAGTGGGGCGATCAGTGG	CBS4857,B0399,DMKU3-1042,KCTC 17555	0.609
KLMA_70317	CAGAGGGAAATACATGAATCCGG	CBS4857,DMB1	0.478
KLMA_70317	GTTCTTATTCATGCAAAACCCGG	NBRC1777,UFS-Y2791	0.435
KLMA_70317	ACTATGAATGAACCTAGCGAAGG	UFS-Y2791,KCTC 17555,IIPE453,DMB1,NBRC1777,DMKU3-1042	0.435
KLMA_70317	AGAGGTGATGAATGGAAACCAGG	KCTC 17555,CBS4857,IIPE453,DMB1,NBRC1777,DMKU3-1042	0.478
KLMA_70317	TCCAAGCGGAATGCCCCCTCGGG	B0399,KCTC 17555,CBS4857,IIPE453,DMB1,NBRC1777,DMKU3-1042	0.696
KLMA_70317	GCCAAATATGGCTGGGAAAGAGG	CBS4857,NBRC1777,IIPE453,DMKU3-1042,KCTC 17555	0.522
KLMA_70317	TGTTCGGTTGTCCATCAAGTCGG	B0399,KCTC 17555,CBS4857,IIPE453,DMB1,NBRC1777,DMKU3-1042	0.522
KLMA_70317	TCCAATCTAAAATGGTATGCGGG	CBS4857,B0399,IIPE453,UFS-Y2791	0.435
KLMA_70317	CGGAATGCCCCCTCGGGTTAAGG	B0399,KCTC 17555,CBS4857,IIPE453,DMB1,NBRC1777,DMKU3-1042	0.652
KLMA_70317	GGTGAATGACTAGTGTGTTCCGG	B0399,DMKU3-1042,KCTC 17555,CBS4857,IIPE453,DMB1,NBRC1777,UFS-Y2791	0.522
KLMA_70317	ATGGAGACTCCATAAAGTATGGG	B0399,KCTC 17555,CBS4857,IIPE453,DMB1,NBRC1777,DMKU3-1042	0.435
KLMA_70317	ATACACTAGGGATAGTCAGAGGG	B0399,KCTC 17555,IIPE453,DMB1,NBRC1777,DMKU3-1042	0.478
KLMA_70317	CATCCTATGTAACCTTCGCTAGG	B0399,KCTC 17555,IIPE453,DMB1,NBRC1777,DMKU3-1042	0.478
KLMA_70317	GCCACTAATCCTGATCGCAGAGG	B0399,KCTC 17555,CBS4857,IIPE453,DMB1,DMKU3-1042	0.565
KLMA_70317	ACAACTACCCTTAACCCGAGGGG	B0399,KCTC 17555,CBS4857,IIPE453,DMB1,NBRC1777,DMKU3-1042	0.565
KLMA_70317	GAGGTGATGAATGGAAACCAGGG	NBRC1777,DMB1	0.522
KLMA_70317	CCCTAGTGTATCAACGTTGTAGG	B0399,DMKU3-1042	0.478
KLMA_70317	GGAATGCCCCCTCGGGTTAAGGG	B0399,KCTC 17555,CBS4857,IIPE453,DMB1,NBRC1777,DMKU3-1042	0.652
KLMA_70317	TAAGAACCGATCGGTATCGATGG	B0399,KCTC 17555,CBS4857,IIPE453,DMB1,NBRC1777,DMKU3-1042	0.478
KLMA_70317	ATCCATTGCACTTGTCTGTGAGG	B0399,KCTC 17555,CBS4857,IIPE453,DMB1,NBRC1777,DMKU3-1042	0.478
KLMA_70317	AGATGACGCTGCGCGTAGGAAGG	B0399,KCTC 17555,CBS4857,IIPE453,DMB1,NBRC1777,DMKU3-1042	0.609
KLMA_70317	AGATAGATGCCAAATATGGCTGG	KCTC 17555,NBRC1777	0.435
KLMA_70317	AGTGAGTAGCAAACACTGTTCGG	B0399,UFS-Y2791,KCTC 17555,CBS4857,IIPE453,NBRC1777,DMKU3-1042	0.478
KLMA_70317	CCTACAACGTTGATACACTAGGG	B0399,DMKU3-1042	0.478
KLMA_70317	GATCGAGTAGTGCAACTTCGTGG	B0399,KCTC 17555,CBS4857,IIPE453,DMB1,NBRC1777,DMKU3-1042	0.522
KLMA_70317	CAACTACCCTTAACCCGAGGGGG	B0399,KCTC 17555,CBS4857,IIPE453,DMB1,NBRC1777,DMKU3-1042	0.609
KLMA_70317	TCTGGTGGGCGCTGGAATACCGG	B0399,KCTC 17555,CBS4857,IIPE453,DMB1,NBRC1777,DMKU3-1042	0.652
KLMA_70317	ATTGAAAAGCTGACGGCGTGGGG	B0399,KCTC 17555,CBS4857,IIPE453,DMB1,NBRC1777,DMKU3-1042	0.565
KLMA_70317	GTGCTGGGTTTAATCCTAAGCGG	B0399,KCTC 17555,CBS4857,IIPE453,DMB1,NBRC1777,DMKU3-1042	0.522
KLMA_70317	TCCGCTCCATCGATACCGATCGG	B0399,DMKU3-1042,KCTC 17555,CBS4857,IIPE453,DMB1,NBRC1777,UFS-Y2791	0.609
KLMA_70317	TCCCAATATGCCTCTACTAAAGG	KCTC 17555,CBS4857,IIPE453,DMB1,NBRC1777,DMKU3-1042	0.435
KLMA_70317	ACCGATCGGTATCGATGGAGCGG	B0399,DMKU3-1042,KCTC 17555,CBS4857,IIPE453,DMB1,NBRC1777,UFS-Y2791	0.609
KLMA_70316	ACGTAAATGTAGTGAGGGATAGG	B0399,KCTC 17555,CBS4857,IIPE453,DMB1,NBRC1777,DMKU3-1042	0.435
KLMA_70316	TCTTGATAAGTGCGGGTGTAGGG	CBS4857,B0399,DMB1,KCTC 17555	0.522
KLMA_70316	CAAAACGAGATGGAGTCGAACGG	UFS-Y2791,KCTC 17555,CBS4857,IIPE453,DMB1,NBRC1777,DMKU3-1042	0.522
KLMA_70316	AAAATGGAGTCACGCTCTCTAGG	B0399,KCTC 17555,CBS4857,IIPE453,DMB1,NBRC1777,DMKU3-1042	0.478
KLMA_70316	AAGCTATGGACCGAAAGACCAGG	CBS4857,IIPE453,NBRC1777,KCTC 17555	0.522
KLMA_70316	CCAGCATTTCTGGCAAACTTGGG	B0399,DMKU3-1042,KCTC 17555,CBS4857,IIPE453,DMB1,NBRC1777,UFS-Y2791	0.522
KLMA_70316	TTAGTCGAGGCTTCAGGTCCTGG	NBRC1777,B0399	0.565
KLMA_70316	AATAACGCTACAAAACGAGATGG	KCTC 17555,CBS4857,IIPE453,DMB1,NBRC1777,DMKU3-1042	0.391
KLMA_70316	TTCAAGGCCCAGATACAGAAGGG	NBRC1777,B0399,DMB1	0.522
KLMA_70316	CCAGAGATCTTGATAAGTGCGGG	B0399,DMKU3-1042,KCTC 17555,CBS4857,IIPE453,DMB1,NBRC1777,UFS-Y2791	0.522
KLMA_70316	CCTGAAGCCTCGACTAATGACGG	KCTC 17555,DMKU3-1042,NBRC1777	0.565
KLMA_70316	TATATCACGGCCTGGCTTTGGGG	B0399,KCTC 17555,CBS4857,IIPE453,DMB1,NBRC1777,DMKU3-1042	0.565
KLMA_70316	AAACGTTACCTGTGGCAGGATGG	B0399,KCTC 17555,CBS4857,IIPE453,DMB1,NBRC1777,DMKU3-1042	0.522
KLMA_70316	CTTGATAAGTGCGGGTGTAGGGG	CBS4857,UFS-Y2791,DMB1,KCTC 17555	0.565
KLMA_70316	ACACAAACGTTACCTGTGGCAGG	B0399,KCTC 17555,CBS4857,IIPE453,DMB1,NBRC1777,DMKU3-1042	0.522
KLMA_70316	TTCGCGATGGCTTTCAGATCAGG	B0399,KCTC 17555,CBS4857,IIPE453,DMB1,NBRC1777,DMKU3-1042	0.522
KLMA_70316	ATGGAGTCACGCTCTCTAGGAGG	KCTC 17555,CBS4857,IIPE453,DMB1,NBRC1777,DMKU3-1042	0.565
KLMA_70316	CCCAAGTTTGCCAGAAATGCTGG	KCTC 17555,CBS4857,IIPE453,DMB1,NBRC1777,DMKU3-1042	0.522
KLMA_70316	TCCAGAGATCTTGATAAGTGCGG	B0399,KCTC 17555,CBS4857,IIPE453,DMB1,NBRC1777,DMKU3-1042	0.478
KLMA_70316	TGACACATTGATCACTTTCATGG	B0399,KCTC 17555,CBS4857,IIPE453,DMB1,NBRC1777	0.391
KLMA_70316	CCCGCACTTATCAAGATCTCTGG	B0399,DMKU3-1042,KCTC 17555,CBS4857,IIPE453,DMB1,NBRC1777,UFS-Y2791	0.522
KLMA_70315	GCATAGCCGTGAGCAGCATAAGG	B0399,DMKU3-1042,KCTC 17555,CBS4857,IIPE453,DMB1,NBRC1777,UFS-Y2791	0.565
KLMA_70315	CTACGAATTGTCTCCTCAAGCGG	B0399,KCTC 17555,CBS4857,IIPE453,DMB1,NBRC1777,DMKU3-1042	0.522
KLMA_70315	AAGAATGCCTGTTGACTTTAAGG	KCTC 17555,IIPE453,DMKU3-1042,DMB1,NBRC1777	0.391
KLMA_70315	TATGCTGCTCACGGCTATGCGGG	B0399,DMKU3-1042,KCTC 17555,CBS4857,IIPE453,DMB1,UFS-Y2791	0.609
KLMA_70315	AGAATGCCTGTTGACTTTAAGGG	B0399,DMKU3-1042,KCTC 17555,CBS4857,IIPE453,DMB1,NBRC1777,UFS-Y2791	0.435
KLMA_70315	ACATAACTCGACGCCGCTTGAGG	B0399,DMKU3-1042,KCTC 17555,CBS4857,IIPE453,DMB1,NBRC1777,UFS-Y2791	0.565
KLMA_70315	AATACCCCTAGTTACAGCCTTGG	KCTC 17555,CBS4857,IIPE453,DMB1,NBRC1777,DMKU3-1042	0.478
KLMA_70315	CAAGTTAATGTGTTAATCGGTGG	B0399,KCTC 17555,CBS4857,IIPE453,DMB1,NBRC1777,DMKU3-1042	0.391
KLMA_70315	GATAGATTATTTAGGTACCAAGG	B0399,KCTC 17555,IIPE453,DMB1,NBRC1777,DMKU3-1042	0.348
KLMA_70315	ATTAATGTCGTTCTCTGGTGAGG	KCTC 17555,IIPE453,DMKU3-1042,DMB1,UFS-Y2791	0.435
KLMA_70315	ACAAGGACTCGATTTGTTAAAGG	B0399,KCTC 17555,CBS4857,IIPE453,DMB1,NBRC1777,DMKU3-1042	0.391
KLMA_70314	AATTAACGTCCCCAGAGAGATGG	KCTC 17555,CBS4857,IIPE453,DMB1,NBRC1777,DMKU3-1042	0.478
KLMA_70314	ACAGCTTATAGCAAGTGGTGCGG	CBS4857,NBRC1777,IIPE453,UFS-Y2791,KCTC 17555	0.522
KLMA_70314	TCACTGCAATTGAACCGAAATGG	CBS4857,IIPE453,DMKU3-1042,DMB1,KCTC 17555	0.435
KLMA_70314	AATACGTACAATCCAAGAATGGG	KCTC 17555,B0399,DMKU3-1042,DMB1,NBRC1777	0.391
KLMA_70314	AACATTAACGGATGGTACCCAGG	CBS4857,B0399	0.478
KLMA_70314	CGATATGTGCACTAACCCACTGG	B0399,DMKU3-1042,KCTC 17555,CBS4857,IIPE453,DMB1,NBRC1777,UFS-Y2791	0.522
KLMA_70314	AAGTTCCATCAGAGCGAACAGGG	KCTC 17555,IIPE453,DMKU3-1042,DMB1,UFS-Y2791	0.522
KLMA_70314	GGCAGCGTTTCTAAAGAATCCGG	CBS4857,IIPE453,DMKU3-1042,NBRC1777	0.522
KLMA_70314	GTTAGAGCCTTCGGGTTGGCAGG	CBS4857,B0399,KCTC 17555	0.609
KLMA_70314	CGCTGCCAAGCGAGAATCGCAGG	IIPE453,DMKU3-1042,DMB1	0.652
KLMA_70314	TGAAAGAGCGCGTCTCATATGGG	B0399,DMKU3-1042,KCTC 17555,CBS4857,IIPE453,DMB1,NBRC1777,UFS-Y2791	0.522
KLMA_70314	ATTCACATTAACGAGCCGGAAGG	B0399,DMKU3-1042,KCTC 17555,CBS4857,IIPE453,DMB1,NBRC1777,UFS-Y2791	0.478
KLMA_70314	GACAACTAGTTGCCTCGGCTTGG	KCTC 17555,CBS4857,IIPE453,DMB1,NBRC1777,DMKU3-1042	0.565
KLMA_70314	GGATCAAGAACTTAGCTCTGCGG	CBS4857,B0399,IIPE453,NBRC1777,KCTC 17555	0.522
KLMA_70314	AGCGCGTCTCATATGGGAAACGG	B0399,DMKU3-1042,KCTC 17555,CBS4857,IIPE453,DMB1,NBRC1777,UFS-Y2791	0.565
KLMA_70314	ACTTGAACCTCGTGGTAGAAAGG	KCTC 17555,IIPE453,DMKU3-1042,DMB1,NBRC1777	0.478
KLMA_70314	ATTAACGTCCCCAGAGAGATGGG	CBS4857,B0399,IIPE453,DMKU3-1042,DMB1	0.522
KLMA_70314	CTTGGTAATGCCGAATATACAGG	UFS-Y2791,DMKU3-1042	0.435
KLMA_70314	CTGGAATAAAGAACGTCGACCGG	B0399,KCTC 17555,CBS4857,IIPE453,DMB1,NBRC1777,DMKU3-1042	0.522
KLMA_70314	TCGCACAAAGCAAGGATTCCTGG	NBRC1777,IIPE453	0.522
KLMA_70314	ACGCAGGTGGCTATAAGTCCAGG	IIPE453,DMB1	0.565
KLMA_70314	GTTCAGAACATAACTAGATTTGG	B0399,KCTC 17555,CBS4857,IIPE453,NBRC1777,DMKU3-1042	0.348
KLMA_70314	ACTTTGTTACTACCTCATCTTGG	KCTC 17555,CBS4857,IIPE453,DMB1,NBRC1777,DMKU3-1042	0.391
KLMA_70314	AGGAAGCTCCTTATACGGAAAGG	B0399,KCTC 17555,CBS4857,IIPE453,DMB1,NBRC1777,DMKU3-1042	0.478
KLMA_70314	ACATTTGGTGCATATCTTGAAGG	KCTC 17555,CBS4857,IIPE453,DMB1,NBRC1777,DMKU3-1042	0.391
KLMA_70314	TCACCGTGGCAGCTTATCAATGG	B0399,KCTC 17555,CBS4857,IIPE453,DMB1,NBRC1777,DMKU3-1042	0.522
KLMA_70314	CATTTGCACTCTTCACACCTAGG	B0399,KCTC 17555,CBS4857,IIPE453,DMB1,NBRC1777,DMKU3-1042	0.478
KLMA_70314	ATTAACGGATGGTACGCAGGTGG	IIPE453,DMKU3-1042,DMB1	0.522
KLMA_70314	TGAACTGCCCTCAATCACCAAGG	KCTC 17555,B0399	0.522
KLMA_70314	ATCCGAAGGGCTAAGTTGTTTGG	B0399,KCTC 17555,CBS4857,IIPE453,DMB1,NBRC1777,DMKU3-1042	0.478
KLMA_70314	AAAGATCCATTATTCCTAGGAGG	B0399,CBS4857,IIPE453,DMB1,NBRC1777,DMKU3-1042	0.391
KLMA_70314	AAGTTGTATACGGCGATTAATGG	UFS-Y2791,KCTC 17555,CBS4857,IIPE453,DMB1,NBRC1777,DMKU3-1042	0.391
KLMA_70314	GCTCGATTCCATCATCCATACGG	KCTC 17555,CBS4857,IIPE453,DMB1,NBRC1777,DMKU3-1042	0.522
KLMA_70314	TCTGATGGAACTTAATCTCCAGG	B0399,KCTC 17555,CBS4857,IIPE453,DMB1,NBRC1777,DMKU3-1042	0.435
KLMA_70314	TTGCACACAGCCTAGGAGAGTGG	CBS4857,B0399,IIPE453,DMKU3-1042,DMB1	0.565
KLMA_70314	ATGAAAGAGCGCGTCTCATATGG	B0399,DMKU3-1042,KCTC 17555,CBS4857,IIPE453,DMB1,NBRC1777,UFS-Y2791	0.478
KLMA_70314	CTGAATTAGTTAGAGCCTTCGGG	IIPE453,DMKU3-1042,DMB1	0.478
KLMA_70314	GTAATGCCGAATATACAGGAAGG	B0399,KCTC 17555,CBS4857,IIPE453,DMB1,NBRC1777,DMKU3-1042	0.435
KLMA_70313	TCCGCATCACTTGTCTTGGCGGG	KCTC 17555,CBS4857,IIPE453,DMB1,NBRC1777,DMKU3-1042	0.609
KLMA_70313	TCCGCCAAGAGAGACGTTATTGG	IIPE453,DMKU3-1042,DMB1	0.522
KLMA_70313	AAAATTAAGGCCTGATATTAAGG	B0399,KCTC 17555,CBS4857,IIPE453,DMB1,NBRC1777,DMKU3-1042	0.304
KLMA_70313	CTTGTCTTGGCGGGTCTGAAAGG	B0399,KCTC 17555,CBS4857,IIPE453,DMB1,NBRC1777,DMKU3-1042	0.565
KLMA_70313	ATATTGCGCTGAATACGTTATGG	IIPE453,DMB1	0.391
KLMA_70313	ACCACGTCGGCTACGATGATTGG	B0399,KCTC 17555,CBS4857,IIPE453,DMB1,NBRC1777,DMKU3-1042	0.565
KLMA_70313	ATACCACCCAGAATAGTCTGAGG	CBS4857,B0399,DMKU3-1042,NBRC1777,KCTC 17555	0.478
KLMA_70313	TCTCAGTGCGAAACGTACTTTGG	B0399,KCTC 17555,CBS4857,IIPE453,DMB1,NBRC1777,DMKU3-1042	0.478
KLMA_70313	GGCATTCAGTTCGGGACCAGGGG	B0399,UFS-Y2791,KCTC 17555,CBS4857,IIPE453,NBRC1777,DMKU3-1042	0.652
KLMA_70313	ATGATTGGTGGCCACTACCTAGG	KCTC 17555,B0399,NBRC1777	0.522
KLMA_70313	TGTCTCCCCCAATACCACGTCGG	IIPE453,DMB1	0.609
KLMA_70313	ATACCGCCCAGAATAGTCTGAGG	IIPE453,DMB1	0.522
KLMA_70313	TAGGTAGTGGCCACCAATCATGG	B0399,KCTC 17555,CBS4857,IIPE453,DMB1,NBRC1777,DMKU3-1042	0.522
KLMA_70313	AAGCACTTTGCGGAAGTTACTGG	B0399,KCTC 17555,CBS4857,IIPE453,DMB1,NBRC1777	0.478
KLMA_70313	GGCGGAATGGCATTCAGTTCGGG	B0399,DMKU3-1042,KCTC 17555,CBS4857,IIPE453,DMB1,NBRC1777,UFS-Y2791	0.609
KLMA_70313	CGCTGAATACGTTACGGCTTAGG	CBS4857,B0399,DMKU3-1042,NBRC1777,KCTC 17555	0.522
KLMA_70313	ATATTGCGCTGAATACGTTACGG	CBS4857,NBRC1777,KCTC 17555	0.435
KLMA_70313	GGGCGGTATTAAGTTCATGATGG	IIPE453,DMB1	0.478
KLMA_70313	GATATAATACCAACGTACCACGG	B0399,KCTC 17555,CBS4857,IIPE453,DMB1,NBRC1777,DMKU3-1042	0.435
KLMA_70313	ATTCGAAGGTGCTTACGCCCTGG	B0399,DMKU3-1042,KCTC 17555,CBS4857,IIPE453,DMB1,UFS-Y2791	0.565
KLMA_70313	CTCAGTGCGAAACGTACTTTGGG	B0399,KCTC 17555,CBS4857,IIPE453,DMB1,NBRC1777,DMKU3-1042	0.522
KLMA_70313	GTTCCTCAGACTATTCTGGGCGG	IIPE453,DMB1	0.565
KLMA_70313	ATGGCATTCAGTTCGGGACCAGG	B0399,UFS-Y2791,KCTC 17555,CBS4857,IIPE453,NBRC1777,DMKU3-1042	0.565
KLMA_70313	ACCCGCCAAGACAAGTGATGCGG	B0399,KCTC 17555,CBS4857,IIPE453,DMB1,NBRC1777,DMKU3-1042	0.609
KLMA_70313	GCCAATCATCGTAGCCGACGTGG	B0399,KCTC 17555,CBS4857,IIPE453,DMB1,NBRC1777,DMKU3-1042	0.609
KLMA_70313	TGGCATTCAGTTCGGGACCAGGG	B0399,DMKU3-1042,KCTC 17555,CBS4857,IIPE453,DMB1,NBRC1777,UFS-Y2791	0.609
KLMA_70313	TTTGATACAGGATCGTCATGGGG	B0399,KCTC 17555,CBS4857,IIPE453,DMB1,NBRC1777,DMKU3-1042	0.478
KLMA_70313	GGCGGTATTAAGTTCATGATGGG	IIPE453,DMB1	0.478
KLMA_70313	TCCAATAACGTCTCTCTTGGCGG	UFS-Y2791,KCTC 17555,CBS4857,IIPE453,DMB1,NBRC1777,DMKU3-1042	0.522
KLMA_70313	CGTCGTTCAATATATAGCTTCGG	B0399,KCTC 17555,CBS4857,IIPE453,DMB1,NBRC1777,DMKU3-1042	0.435
KLMA_70313	CCTGTTCCTCAGACTATTCTGGG	B0399,KCTC 17555,CBS4857,IIPE453,DMB1,NBRC1777,DMKU3-1042	0.522
KLMA_70313	GGCCACTACCTAGGTAACGACGG	CBS4857,B0399	0.609
KLMA_70313	CCCAGAATAGTCTGAGGAACAGG	B0399,KCTC 17555,CBS4857,IIPE453,DMB1,NBRC1777,DMKU3-1042	0.522
KLMA_70313	GATTCACCGTAGAGCGCACATGG	B0399,KCTC 17555,CBS4857,IIPE453,DMB1,NBRC1777,DMKU3-1042	0.565
KLMA_70313	CCGATGCTTGGATTCAAAACCGG	B0399,KCTC 17555,CBS4857,IIPE453,DMB1,NBRC1777	0.522
KLMA_70313	TGTCTCCCCCAGTACCACGTCGG	NBRC1777,UFS-Y2791	0.652
KLMA_70313	TATTCCATGGTATATATGCTGGG	CBS4857,KCTC 17555	0.391
KLMA_70313	GATTGGCTCGCAGAAGCTGTCGG	NBRC1777,B0399,DMKU3-1042	0.609
KLMA_70313	GCACCAAGTATCCGAAACCGTGG	B0399,UFS-Y2791,DMKU3-1042	0.565
KLMA_70312	GAGAACAAGCACAGGGGATTCGG	B0399,KCTC 17555,CBS4857,IIPE453,DMB1,UFS-Y2791	0.565
KLMA_70312	ATAATGTGCAAACGACCCTTCGG	B0399,DMKU3-1042,KCTC 17555,CBS4857,IIPE453,DMB1,NBRC1777,UFS-Y2791	0.478
KLMA_70312	GGAACAACGGCCATAATTGTAGG	IIPE453,DMB1	0.478
KLMA_70312	GTGGTAACGTGTTTCATCCGAGG	B0399,KCTC 17555,CBS4857,IIPE453,DMB1,NBRC1777,DMKU3-1042	0.522
KLMA_70312	TGATCCGATTGCCTTGAAGGAGG	KCTC 17555,UFS-Y2791,NBRC1777	0.522
KLMA_70312	TATACCATCTCTTTCACTTCAGG	KCTC 17555,CBS4857,IIPE453,DMB1,NBRC1777,DMKU3-1042	0.391
KLMA_70312	CTGGTGTGACATGCGAAGTGCGG	B0399,KCTC 17555,CBS4857,IIPE453,DMB1,NBRC1777,DMKU3-1042	0.609
KLMA_70312	AGTAACTAGTAACGACTTGAGGG	KCTC 17555,IIPE453,DMB1	0.435
KLMA_70312	ATAAACCCGGTAGAGTCTAGCGG	B0399,DMKU3-1042,KCTC 17555,CBS4857,IIPE453,DMB1,NBRC1777,UFS-Y2791	0.522
KLMA_70312	TATCCGAACAACGATTGTCTTGG	B0399,KCTC 17555,CBS4857,IIPE453,DMB1,NBRC1777,DMKU3-1042	0.435
KLMA_70312	CAAGCATCAGGGTGTGCCTGTGG	IIPE453,DMB1	0.609
KLMA_70312	GAGCGCGACGTCGGTTCCTGTGG	KCTC 17555,CBS4857,IIPE453,DMB1,NBRC1777,DMKU3-1042	0.696
KLMA_70312	GGGAAACCGCTAGACTCTACCGG	CBS4857,DMKU3-1042,KCTC 17555	0.609
KLMA_70312	AAATCATCTCGTATCTTCCTCGG	B0399,KCTC 17555,CBS4857,IIPE453,DMB1,NBRC1777,DMKU3-1042	0.435
KLMA_70312	CACGACATTGTATACTACATTGG	KCTC 17555,CBS4857,IIPE453,DMB1,NBRC1777,DMKU3-1042	0.391
KLMA_70312	GCTGGTACAGAGAGGACCAAGGG	KCTC 17555,CBS4857,IIPE453,DMB1,NBRC1777,DMKU3-1042	0.609
KLMA_70312	CACCGTCTCTCTAAGTTACAAGG	B0399,UFS-Y2791	0.478
KLMA_70312	GTGGTCGGATTACTATGTATGGG	CBS4857,B0399,DMKU3-1042,NBRC1777	0.478
KLMA_70312	AAAACCTACAATTATGGCCGTGG	CBS4857,B0399,DMKU3-1042,NBRC1777,KCTC 17555	0.435
KLMA_70312	TTGTCGTCTGGATTCGGATGTGG	B0399,UFS-Y2791	0.522
KLMA_70312	GTGGTCGGATTACTATGTGTGGG	KCTC 17555,IIPE453,DMB1,UFS-Y2791	0.522
KLMA_70312	TTAAAATCCGTTCCATCGATGGG	B0399,UFS-Y2791	0.435
KLMA_70312	CGGTCCAGAAATCTTGGTGCTGG	B0399,DMKU3-1042,KCTC 17555,CBS4857,IIPE453,DMB1,NBRC1777,UFS-Y2791	0.565
KLMA_70312	AGGCCTGGAGAACAAGCACAGGG	KCTC 17555,B0399,IIPE453,DMB1	0.609
KLMA_70312	TATTGGCTATATCGATCCGAAGG	KCTC 17555,CBS4857,IIPE453,DMB1,NBRC1777,DMKU3-1042	0.435
KLMA_70312	TGTATGGGAGTCGTATTCGCAGG	CBS4857,DMKU3-1042	0.522
KLMA_70312	CAAACATCAGGGTGTGCCTGTGG	KCTC 17555,B0399,NBRC1777	0.565
KLMA_70312	GATTGATCCGGTTGCCTTGAAGG	CBS4857,B0399,IIPE453,DMB1	0.522
KLMA_70312	CAACAGCGGTCCAGAAATCTTGG	B0399,KCTC 17555,CBS4857,IIPE453,DMB1,NBRC1777,DMKU3-1042	0.522
KLMA_70312	ACCCTTGTAACTTAGAGAGACGG	B0399,UFS-Y2791,KCTC 17555,CBS4857,IIPE453,NBRC1777,DMKU3-1042	0.478
KLMA_70312	ACGTAGATCTGAGTAAGCTCTGG	B0399,KCTC 17555,CBS4857,IIPE453,DMB1,NBRC1777,DMKU3-1042	0.478
KLMA_70312	CAACGAAGAAATAACATTGACGG	UFS-Y2791,KCTC 17555,CBS4857,IIPE453,DMB1,NBRC1777,DMKU3-1042	0.391
KLMA_70312	CATCAGGGTGTGCCTGTGGCTGG	CBS4857,DMKU3-1042,DMB1	0.652
KLMA_70312	TCTGTGAGATAGTTCGGATCTGG	B0399,DMKU3-1042,KCTC 17555,CBS4857,IIPE453,DMB1,NBRC1777,UFS-Y2791	0.478
KLMA_70312	GAAACCTTTGAGCGCGACGTCGG	B0399,KCTC 17555,CBS4857,IIPE453,DMB1,NBRC1777,DMKU3-1042	0.609
KLMA_70312	AGGTACCACGGGCCAACCGAAGG	KCTC 17555,CBS4857,IIPE453,DMB1,NBRC1777,DMKU3-1042	0.652
KLMA_70312	CGACATTGTATACTACATTGGGG	KCTC 17555,CBS4857,IIPE453,DMB1,NBRC1777,DMKU3-1042	0.435
KLMA_70312	TCAGCATCATACCCCATCGATGG	KCTC 17555,DMKU3-1042	0.522
KLMA_70312	ATTTCGCATCCAAGATATTGTGG	CBS4857,B0399,DMKU3-1042,KCTC 17555	0.391
KLMA_70312	TTTCTCTTCACCTTGAATGATGG	CBS4857,NBRC1777,KCTC 17555	0.391
KLMA_70312	AGAGCCTCCTTCAAGGCAACCGG	CBS4857,B0399,IIPE453,DMB1	0.609
KLMA_70312	GGAAACCGCTAGACTCTACCGGG	CBS4857,B0399,UFS-Y2791,DMKU3-1042,KCTC 17555	0.609
KLMA_70312	TACACCCTTCGGTTGGCCCGTGG	B0399,KCTC 17555,CBS4857,IIPE453,DMB1,NBRC1777,DMKU3-1042	0.652
KLMA_70312	ACACTATGGTGTGGACTTAAAGG	KCTC 17555,UFS-Y2791,DMKU3-1042,NBRC1777	0.435
KLMA_70311	TACGATTGTGTTCGCAACTTCGG	B0399,KCTC 17555,CBS4857,IIPE453,DMB1,NBRC1777,DMKU3-1042	0.478
KLMA_70311	CTTCGGTGGCGGAAATTGGATGG	B0399,KCTC 17555,CBS4857,IIPE453,DMB1,NBRC1777,DMKU3-1042	0.565
KLMA_70311	GATTGTGTTCGCAACTTCGGTGG	B0399,KCTC 17555,CBS4857,IIPE453,DMB1,NBRC1777,DMKU3-1042	0.522
KLMA_70311	TGTGTTCGCAACTTCGGTGGCGG	B0399,KCTC 17555,CBS4857,IIPE453,DMB1,NBRC1777,DMKU3-1042	0.609
KLMA_70311	GGTTCTCACATTCCTTAGCTGGG	B0399,KCTC 17555,CBS4857,IIPE453,DMB1,NBRC1777,DMKU3-1042	0.522
KLMA_50198	TGGGCATTCGATGGGCGCGAAGG	KCTC 17555,CBS4857,IIPE453,DMB1,NBRC1777,DMKU3-1042	0.652
KLMA_50198	TACCGCGGAAACGCATTCTGCGG	B0399,DMKU3-1042,KCTC 17555,CBS4857,IIPE453,DMB1,NBRC1777,UFS-Y2791	0.609
KLMA_50198	ATCGAATGCCCAAGCATAATTGG	UFS-Y2791,KCTC 17555,CBS4857,IIPE453,DMB1,NBRC1777,DMKU3-1042	0.435
KLMA_50198	TGGCGGCGGATGTGGAGAGATGG	CBS4857,B0399,NBRC1777,KCTC 17555	0.652
KLMA_50198	CCTTAACGATGCGATAGTAAAGG	KCTC 17555,CBS4857,IIPE453,DMB1,NBRC1777,DMKU3-1042	0.435
KLMA_50198	TAAGGATACCGAGCGGAATACGG	KCTC 17555,CBS4857,IIPE453,DMB1,NBRC1777,DMKU3-1042	0.522
KLMA_50198	CCTTTACTATCGCGTCGTTAAGG	B0399,UFS-Y2791	0.478
KLMA_50198	AAGAGCGCCTTGACGTACCGCGG	B0399,KCTC 17555,CBS4857,IIPE453,DMB1,NBRC1777,DMKU3-1042	0.652
KLMA_50198	GCATCGTTAAGGATACCGAGCGG	KCTC 17555,CBS4857,IIPE453,DMB1,NBRC1777,DMKU3-1042	0.565
KLMA_50198	ATGAGGAGACGGGCCAGTTCCGG	B0399,KCTC 17555,CBS4857,IIPE453,DMB1,UFS-Y2791	0.652
KLMA_50198	CTTAACGATGCGATAGTAAAGGG	KCTC 17555,CBS4857,IIPE453,DMB1,NBRC1777,DMKU3-1042	0.435
KLMA_50198	CCTTTACTATCGCATCGTTAAGG	KCTC 17555,CBS4857,IIPE453,DMB1,NBRC1777,DMKU3-1042	0.435
KLMA_50198	AAGGATACCGAGCGGAATACGGG	CBS4857,IIPE453,KCTC 17555	0.565
KLMA_50198	GAGCGTTGTTCTTCGCAAACCGG	KCTC 17555,CBS4857,IIPE453,DMB1,NBRC1777,DMKU3-1042	0.565
KLMA_50198	GAGTCTCGAGAACGCTCCTGTGG	NBRC1777,UFS-Y2791	0.609
KLMA_50198	GGCGGCGGATGTGGAGAGATGGG	KCTC 17555,DMB1,NBRC1777	0.696
KLMA_50197	CCGTAGCTGTCGTATCCGCCTGG	B0399,UFS-Y2791,KCTC 17555,CBS4857,IIPE453,NBRC1777,DMKU3-1042	0.652
KLMA_50197	ACGTATCGTCATCTGTACTTTGG	CBS4857,IIPE453,DMKU3-1042	0.435
KLMA_50197	GTCTTTGCCGCATGTATCGTCGG	B0399,KCTC 17555,CBS4857,IIPE453,DMB1,NBRC1777,DMKU3-1042	0.565
KLMA_50197	CGACCCATCTGCCGTTGCCATGG	KCTC 17555,IIPE453,DMKU3-1042,DMB1	0.652
KLMA_50197	GATCATCCGCTTACGTAGACGGG	B0399,DMKU3-1042,KCTC 17555,CBS4857,IIPE453,DMB1,NBRC1777,UFS-Y2791	0.565
KLMA_50197	AACTGTAGTCCACATTAAGTAGG	B0399,KCTC 17555,CBS4857,IIPE453,DMB1,NBRC1777,DMKU3-1042	0.391
KLMA_50197	GCCTTGGAGTAAACGGTCAAAGG	B0399,KCTC 17555,IIPE453,DMB1,NBRC1777,DMKU3-1042	0.522
KLMA_50197	AGGTCCTCATCTCTCAAGTGTGG	B0399,KCTC 17555,CBS4857,IIPE453,DMB1,NBRC1777,DMKU3-1042	0.522
KLMA_50197	CTAGATATGGATGATGAGATCGG	CBS4857,DMKU3-1042,NBRC1777,DMB1,KCTC 17555	0.435
KLMA_50197	AAGCCCTCACCGCCGTAAATAGG	B0399,DMKU3-1042,KCTC 17555,CBS4857,IIPE453,DMB1,NBRC1777,UFS-Y2791	0.565
KLMA_50197	TAAGTTACATTATGGTCATCCGG	B0399,DMKU3-1042,KCTC 17555,CBS4857,IIPE453,DMB1,NBRC1777,UFS-Y2791	0.391
KLMA_50197	ACTCCTATTTACGGCGGTGAGGG	B0399,UFS-Y2791	0.565
KLMA_50197	AAGTGGTACAACACTGGGTTAGG	KCTC 17555,B0399,IIPE453,DMKU3-1042,DMB1	0.478
KLMA_50197	GTACCCTGAAGGTATAGCCAAGG	B0399,DMKU3-1042,KCTC 17555,CBS4857,IIPE453,DMB1,NBRC1777,UFS-Y2791	0.522
KLMA_50197	TCGTATCCGCCTGGAGTGCCAGG	B0399,UFS-Y2791,KCTC 17555,IIPE453,DMB1,DMKU3-1042	0.652
KLMA_50197	AAGAGCACACAGATCAAACATGG	CBS4857,KCTC 17555	0.435
KLMA_50197	TCTCTGTCATGCCATTGGGTGGG	B0399,KCTC 17555,CBS4857,IIPE453,DMB1,NBRC1777,DMKU3-1042	0.565
KLMA_50197	GGCTACTACGATCAACCTCGTGG	B0399,KCTC 17555,CBS4857,IIPE453,DMB1,NBRC1777,DMKU3-1042	0.565
KLMA_50197	TCGTATCCGCCTGGGGTGCCAGG	CBS4857,NBRC1777	0.696
KLMA_50197	GATGAATCCGAAAGGGCTGCTGG	KCTC 17555,B0399,DMKU3-1042	0.565
KLMA_50197	TTTGGTTAACATGAGTGCATTGG	KCTC 17555,CBS4857,IIPE453,DMB1,NBRC1777,DMKU3-1042	0.391
KLMA_50197	CGCCCCAGGTTTGAAATATGAGG	B0399,KCTC 17555,CBS4857,IIPE453,DMB1,NBRC1777,DMKU3-1042	0.522
KLMA_50197	ATTTGACGGACTCTTTCGATTGG	B0399,KCTC 17555,CBS4857,IIPE453,DMB1,NBRC1777,DMKU3-1042	0.435
KLMA_50197	CACTCTACGTACTCGTATTTGGG	B0399,DMKU3-1042,KCTC 17555,CBS4857,IIPE453,DMB1,NBRC1777,UFS-Y2791	0.478
KLMA_50197	TATTGGTCTTGGCCGTAGATTGG	KCTC 17555,CBS4857,IIPE453,DMB1,NBRC1777,DMKU3-1042	0.478
KLMA_50197	AGAGTAATGAGGAGTCAAGACGG	KCTC 17555,B0399,IIPE453,DMKU3-1042,DMB1	0.478
KLMA_50197	GGGTCCAATTGTCATCAACATGG	B0399,KCTC 17555,CBS4857,IIPE453,DMB1,NBRC1777,DMKU3-1042	0.478
KLMA_50197	TATTTCAAACCTGGGGCGTATGG	B0399,KCTC 17555,CBS4857,IIPE453,DMB1,NBRC1777,DMKU3-1042	0.478
KLMA_50197	CGTCTCACCCAGTCAATAACAGG	CBS4857,NBRC1777	0.522
KLMA_50197	AGTACGTAGAGTGTATTCTGGGG	IIPE453,DMKU3-1042,DMB1	0.478
KLMA_50197	GGATACGACAGCTACGGAGGTGG	CBS4857,B0399,IIPE453,NBRC1777,KCTC 17555	0.609
KLMA_50197	CTGGGTTAGGTTACATGGCATGG	NBRC1777,DMB1	0.522
KLMA_50197	AGCTGGACCGACGATACATGCGG	B0399,KCTC 17555,CBS4857,IIPE453,DMB1,NBRC1777,DMKU3-1042	0.609
KLMA_50197	AGATAGGCAATTTGCAAGTCAGG	KCTC 17555,NBRC1777	0.435
KLMA_50197	CGTATCGTCATCTGTACTTTGGG	KCTC 17555,CBS4857,IIPE453,DMB1,NBRC1777,DMKU3-1042	0.478
KLMA_50197	CATGTACAGAGAACATTTATTGG	B0399,KCTC 17555,CBS4857,IIPE453,DMB1,NBRC1777,DMKU3-1042	0.348
KLMA_50197	TAGTAGAGCAGCTTGCCAGTGGG	B0399,DMKU3-1042,KCTC 17555,CBS4857,IIPE453,DMB1,UFS-Y2791	0.565
KLMA_50197	GGCCTTCCATCTGAAATCGGCGG	B0399,KCTC 17555,CBS4857,IIPE453,DMB1,NBRC1777,DMKU3-1042	0.609
KLMA_50197	GGGTACAAGACATCTGTAATTGG	B0399,KCTC 17555,CBS4857,IIPE453,DMB1,NBRC1777,DMKU3-1042	0.435
KLMA_50197	TGATCATCCGCTTACGTAGACGG	B0399,DMKU3-1042,KCTC 17555,CBS4857,IIPE453,DMB1,NBRC1777,UFS-Y2791	0.522
KLMA_50197	GCACGTACGCTAGCTCAAATTGG	B0399,KCTC 17555,CBS4857,IIPE453,DMB1,NBRC1777,DMKU3-1042	0.522
KLMA_50197	CACTCCTATTTACGGCGGTGAGG	B0399,KCTC 17555,CBS4857,IIPE453,DMB1,NBRC1777,DMKU3-1042	0.565
KLMA_50197	AGCCATTGGCCGCTTACCGTTGG	B0399,KCTC 17555,CBS4857,IIPE453,DMB1,NBRC1777,DMKU3-1042	0.609
KLMA_50197	CAAGTTAATCCATACGCCCCAGG	B0399,KCTC 17555,CBS4857,IIPE453,DMB1,NBRC1777,DMKU3-1042	0.522
KLMA_50197	ATGGTAAGCACCAGAGTCTGGGG	CBS4857,IIPE453,DMB1,KCTC 17555	0.565
KLMA_50197	CGACCCATCTGCTGTTGCCATGG	CBS4857,B0399,UFS-Y2791,NBRC1777	0.609
KLMA_50197	GAGACAGAGACAATAAGTGACGG	KCTC 17555,NBRC1777	0.478
KLMA_50197	CTACGATCAACCTCGTGGCATGG	B0399,KCTC 17555,CBS4857,IIPE453,DMB1,NBRC1777,DMKU3-1042	0.565
KLMA_50197	CTTCATGCCACCTTCCTTCTCGG	CBS4857,NBRC1777	0.565
KLMA_50197	CAAGTGTGCTTCTGACTACCTGG	IIPE453,DMB1,UFS-Y2791	0.522
KLMA_50197	AGCCGCCGATTTCAGATGGAAGG	NBRC1777,DMKU3-1042	0.565
KLMA_50197	TACCCAAGTAGTAGTATTCACGG	B0399,DMKU3-1042,KCTC 17555,CBS4857,IIPE453,DMB1,NBRC1777,UFS-Y2791	0.435
KLMA_50197	TACGATCAACCTCGTGGCATGGG	B0399,KCTC 17555,CBS4857,IIPE453,DMB1,NBRC1777,DMKU3-1042	0.565
KLMA_50197	GCCATTGGCCGCTTACCGTTGGG	B0399,KCTC 17555,CBS4857,IIPE453,DMB1,NBRC1777,DMKU3-1042	0.652
KLMA_50197	TGAATGGGATTGTTTCGTTAAGG	CBS4857,B0399,IIPE453,DMKU3-1042,KCTC 17555	0.391
KLMA_50197	ATGAATGCTATGCTTCGTGGTGG	UFS-Y2791,DMB1	0.478
KLMA_50197	TCATTGCACGCAGATTATATCGG	B0399,DMKU3-1042,KCTC 17555,CBS4857,IIPE453,DMB1,NBRC1777,UFS-Y2791	0.435
KLMA_50197	CCAGGCGGATACGACAGCTACGG	B0399,UFS-Y2791,KCTC 17555,CBS4857,IIPE453,NBRC1777,DMKU3-1042	0.652
KLMA_50197	GTAGACCAAGGGGCTATAGATGG	B0399,KCTC 17555,CBS4857,IIPE453,DMB1,NBRC1777,DMKU3-1042	0.522
KLMA_50197	TATGCGCCACCTGGCACTCCTGG	B0399,UFS-Y2791	0.652
KLMA_50197	GTAGCTGTCGTATCCGCCTGGGG	CBS4857,NBRC1777	0.652
KLMA_50197	GCTTCCACTCCTATTTACGGCGG	B0399,DMKU3-1042,KCTC 17555,CBS4857,IIPE453,DMB1,NBRC1777,UFS-Y2791	0.565
KLMA_50197	ATTTACCGAGACTCATGTTACGG	CBS4857,B0399,NBRC1777,KCTC 17555	0.435
KLMA_50197	GAGTACGTAGAGTGTATTCTGGG	IIPE453,DMKU3-1042,DMB1	0.478
KLMA_50196	ACCTACCTCTGTGAATGGACGGG	B0399,KCTC 17555,CBS4857,IIPE453,DMB1,NBRC1777,DMKU3-1042	0.565
KLMA_50196	AGGGCACCTACCTCTGTGAATGG	B0399,KCTC 17555,CBS4857,IIPE453,DMB1,NBRC1777,DMKU3-1042	0.565
KLMA_50196	CGATAAATGCAGGTGTCTAGAGG	KCTC 17555,IIPE453,DMKU3-1042,DMB1	0.478
KLMA_50196	CTTTGATTATATCTGTGCCCAGG	B0399,KCTC 17555,CBS4857,IIPE453,DMB1,NBRC1777,DMKU3-1042	0.435
KLMA_50196	CATTTATCGGAGTCTGGTTGAGG	KCTC 17555,CBS4857,IIPE453,DMB1,NBRC1777,DMKU3-1042	0.478
KLMA_50196	GATGACCCCAGTGTGGTCTGGGG	KCTC 17555,IIPE453,DMKU3-1042,DMB1	0.652
KLMA_50196	CGGAGTCTGGTTGAGGTGGGAGG	KCTC 17555,DMB1,NBRC1777	0.652
KLMA_50196	TAATCCCCCAGACCACACTGGGG	KCTC 17555,IIPE453,DMKU3-1042,DMB1	0.609
KLMA_50196	ACCTCATCTAAGGCTCTGCTTGG	CBS4857,NBRC1777	0.522
KLMA_50196	TGATGACCCCAGTGTGGTCTGGG	KCTC 17555,IIPE453,DMKU3-1042	0.609
KLMA_50196	GACCATTGATGACCCCAGTGTGG	B0399,KCTC 17555,CBS4857,IIPE453,DMB1,NBRC1777,DMKU3-1042	0.565
KLMA_50196	ATGACCCCAGTGTGGTCTGGAGG	CBS4857,NBRC1777	0.609
KLMA_50196	CTAATCCCCCAGACCACACTGGG	KCTC 17555,IIPE453,DMKU3-1042,DMB1	0.609
KLMA_50196	CACCTGCATTTATCGGAGTCTGG	KCTC 17555,IIPE453,DMKU3-1042,DMB1	0.522
KLMA_50196	CTCTAGACACTTGCATTTATCGG	CBS4857,B0399,NBRC1777	0.435
KLMA_50196	TTTAGTCGGCTTGGACTTGGCGG	KCTC 17555,B0399,IIPE453,DMKU3-1042,DMB1	0.565
KLMA_50196	TTGATGACCCCAGTGTGGTCTGG	KCTC 17555,CBS4857,IIPE453,DMB1,NBRC1777,DMKU3-1042	0.565
KLMA_50196	CTCTAGACACCTGCATTTATCGG	KCTC 17555,IIPE453,DMKU3-1042,DMB1	0.478
KLMA_50196	CGGAAGATCTCTTAAGCAAATGG	KCTC 17555,CBS4857,IIPE453,DMB1,NBRC1777,DMKU3-1042	0.435
KLMA_50196	ATAGAAAGTAACGGTGTAGACGG	KCTC 17555,CBS4857,IIPE453,DMB1,NBRC1777,DMKU3-1042	0.435
KLMA_50196	GTCCCCAGAAGAGCATGTTATGG	B0399,DMKU3-1042,KCTC 17555,CBS4857,IIPE453,DMB1,NBRC1777,UFS-Y2791	0.522
KLMA_50196	ATGACCCCAGTGTGGTCTGGGGG	KCTC 17555,IIPE453,DMKU3-1042,DMB1	0.652
KLMA_50196	CTGGGGACACTTCCTCTTGGTGG	B0399,IIPE453,DMB1	0.609
KLMA_50196	ATCAGCGCTTACCTCATCTAAGG	B0399,DMKU3-1042,KCTC 17555,CBS4857,IIPE453,DMB1,NBRC1777,UFS-Y2791	0.478
KLMA_50196	CCTACCTCTGTGAATGGACGGGG	B0399,KCTC 17555,CBS4857,IIPE453,DMB1,NBRC1777,DMKU3-1042	0.609
KLMA_50195	AGTGGGTGCTACCGGTCTAGCGG	B0399,KCTC 17555,CBS4857,IIPE453,DMB1,NBRC1777,DMKU3-1042	0.652
KLMA_50195	GAAGATCTGGGTGTCCCCTGAGG	KCTC 17555,CBS4857,IIPE453,DMB1,NBRC1777,DMKU3-1042	0.609
KLMA_50195	AAGATCTGGGTGTCCCCTGAGGG	KCTC 17555,CBS4857,IIPE453,DMB1,NBRC1777,DMKU3-1042	0.609
KLMA_50195	GCTTTAATCCGGGGCCATAATGG	B0399,KCTC 17555,CBS4857,IIPE453,DMB1,NBRC1777,DMKU3-1042	0.522
KLMA_50195	TTTCAACCTTTGTTACGGCACGG	IIPE453,DMKU3-1042,DMB1	0.478
KLMA_50194	AGAACCGTTCCTGTTTGATGCGG	CBS4857,IIPE453,DMB1,KCTC 17555	0.522
KLMA_50194	CACACGACGTTCAGAGGATGGGG	B0399,KCTC 17555,CBS4857,IIPE453,DMB1,DMKU3-1042	0.609
KLMA_50194	GGACCTACTTTCCCGGGAAAGGG	IIPE453,DMB1	0.609
KLMA_50194	TGATGCGGACCTACTTTCCCGGG	IIPE453,DMB1	0.609
KLMA_50194	ATATAGGAACGGAATGTAGTGGG	CBS4857,IIPE453,DMB1,KCTC 17555	0.435
KLMA_50194	AGATAGAGAGCATATAGGAACGG	CBS4857,B0399,IIPE453,DMB1,KCTC 17555	0.435
KLMA_50194	GTACCCTTTCCCGGGAAAGTAGG	IIPE453,DMB1	0.565
KLMA_50194	TTGATGCGGACATACTTTCACGG	CBS4857,KCTC 17555	0.478
KLMA_50194	TGATGCGGACATACTTTCACGGG	CBS4857,KCTC 17555	0.522
KLMA_50194	TGGTGATGACAACCTTAGATGGG	B0399,KCTC 17555,CBS4857,IIPE453,DMB1,DMKU3-1042	0.478
KLMA_50194	ATATACCTGCTTATTATCGAAGG	KCTC 17555,B0399,IIPE453,DMB1	0.348
KLMA_50194	GAACTTCAATCTGTAGACAGAGG	CBS4857,B0399,IIPE453,DMKU3-1042,DMB1	0.435
KLMA_50194	CGCTGACTGGTACCCTTTCCCGG	IIPE453,DMB1	0.652
KLMA_50194	ACACACGACGTTCAGAGGATGGG	B0399,DMKU3-1042,KCTC 17555,CBS4857,IIPE453,DMB1,UFS-Y2791	0.565
KLMA_50194	TTGATGCGGACCTACTTTCCCGG	IIPE453,DMB1	0.565
KLMA_50193	GTAATCAACAGACTTATTGATGG	B0399,DMKU3-1042,KCTC 17555,CBS4857,IIPE453,DMB1,NBRC1777,UFS-Y2791	0.348
KLMA_50193	GGAGGGTTGTAAGTTTAGAAAGG	KCTC 17555,CBS4857,IIPE453,DMB1,NBRC1777,DMKU3-1042	0.435
KLMA_50193	CTATTACGAGGTATACGCGTTGG	B0399,KCTC 17555,CBS4857,IIPE453,DMB1,NBRC1777,DMKU3-1042	0.478
KLMA_50193	AGAGTATTCCAGGGTACTAACGG	B0399,DMKU3-1042,KCTC 17555,CBS4857,IIPE453,DMB1,NBRC1777,UFS-Y2791	0.478
KLMA_50193	ACGTTGCGGAACGAGTAACAAGG	B0399,KCTC 17555,CBS4857,IIPE453,DMB1,NBRC1777,DMKU3-1042	0.522
KLMA_50193	ACGAATTGATCAACGGACTTGGG	B0399,KCTC 17555,CBS4857,IIPE453,DMB1,DMKU3-1042	0.478
KLMA_50193	CAATCAGAATCTTTCCTGCATGG	B0399,UFS-Y2791	0.435
KLMA_50193	TCTGGACGCTTGTTCCACGCAGG	KCTC 17555,CBS4857,IIPE453,DMB1,NBRC1777,DMKU3-1042	0.609
KLMA_50193	GCCATTGCCAGGAAACCACATGG	B0399,KCTC 17555,CBS4857,IIPE453,DMB1,NBRC1777,DMKU3-1042	0.565
KLMA_50193	GGTTAAAACCGAAAGGGGCGAGG	UFS-Y2791,KCTC 17555,CBS4857,IIPE453,DMB1,NBRC1777,DMKU3-1042	0.565
KLMA_50193	GTGTGAAGAGAATTCCTGTTAGG	CBS4857,IIPE453,DMKU3-1042,KCTC 17555	0.435
KLMA_50193	TGCCAGGAAACCACATGGCTAGG	B0399,DMKU3-1042,KCTC 17555,CBS4857,IIPE453,DMB1,NBRC1777,UFS-Y2791	0.565
KLMA_50193	TGGTGCAGTCCAAACGACGAAGG	B0399,KCTC 17555,CBS4857,IIPE453,DMB1,NBRC1777,DMKU3-1042	0.565
KLMA_50193	CTAGAAAAAGGTGGTCTAGTGGG	KCTC 17555,CBS4857,IIPE453,DMB1,NBRC1777,DMKU3-1042	0.478
KLMA_50193	TCGCAGAGAAATAGTCATCTGGG	B0399,KCTC 17555,CBS4857,IIPE453,DMB1,NBRC1777,DMKU3-1042	0.478
KLMA_50193	GCCATGTGGTTTCCTGGCAATGG	NBRC1777,B0399,IIPE453,DMKU3-1042,DMB1	0.565
KLMA_50193	GCGAAGCCTAGTTCAAAGGAGGG	B0399,KCTC 17555,CBS4857,IIPE453,DMB1,NBRC1777,DMKU3-1042	0.565
KLMA_50193	ACGAGGTATACGCGTTGGTTAGG	B0399,KCTC 17555,CBS4857,IIPE453,DMB1,NBRC1777,DMKU3-1042	0.522
KLMA_50193	AGTAGCGTCTTAGATGTGGCTGG	B0399,KCTC 17555,CBS4857,IIPE453,DMB1,NBRC1777,DMKU3-1042	0.522
KLMA_50192	TTAAAACATGGCCTCCTGCTAGG	CBS4857,B0399,IIPE453,DMB1	0.478
KLMA_50192	CTCTCAAACTGTATGGAGCTTGG	KCTC 17555,B0399,NBRC1777	0.478
KLMA_50192	TTACGTGTGTGGTTTCAATGGGG	KCTC 17555,CBS4857,IIPE453,DMB1,NBRC1777,DMKU3-1042	0.478
KLMA_50192	AGCGCTCATTCCCAGTTTATGGG	B0399,KCTC 17555,CBS4857,IIPE453,DMB1,NBRC1777,DMKU3-1042	0.522
KLMA_50192	CGTGTGTGGTTTCAATGGGGTGG	B0399,KCTC 17555,CBS4857,IIPE453,DMB1,NBRC1777,DMKU3-1042	0.565
KLMA_50192	GCGCTCATTCCCAGTTTATGGGG	B0399,KCTC 17555,CBS4857,IIPE453,DMB1,NBRC1777,DMKU3-1042	0.565
KLMA_50192	CTGAAATGTACCAAAATCAACGG	CBS4857,NBRC1777,IIPE453,DMKU3-1042,KCTC 17555	0.391
KLMA_50192	ACTCTGAAACAAGTTGTGGTAGG	B0399,KCTC 17555,CBS4857,IIPE453,DMB1,NBRC1777,DMKU3-1042	0.435
KLMA_50192	GAGGCTATTATCCTAGCAGGAGG	KCTC 17555,CBS4857,IIPE453,DMB1,NBRC1777,DMKU3-1042	0.522
KLMA_50191	GCAGTTTACCTTACAGGCGTTGG	CBS4857,IIPE453,DMKU3-1042,NBRC1777	0.522
KLMA_50191	TCTGCCTGAAGACGAACCGTGGG	B0399,UFS-Y2791	0.609
KLMA_50191	GGTGCACTAGACTGGTCAATTGG	IIPE453,DMKU3-1042,DMB1	0.522
KLMA_50191	AAGTTGTAAGACTCTAGGCCCGG	B0399,DMKU3-1042,KCTC 17555,CBS4857,IIPE453,DMB1,NBRC1777,UFS-Y2791	0.522
KLMA_50191	AGCGGTTAGTCTGACTACCTTGG	B0399,UFS-Y2791	0.522
KLMA_50191	TCAGCCTTAGCTTCCGCACTGGG	KCTC 17555,CBS4857,IIPE453,DMB1,NBRC1777,DMKU3-1042	0.609
KLMA_50191	CCCAGCAGTTTGCCCAACGTTGG	B0399,KCTC 17555,CBS4857,IIPE453,DMB1,NBRC1777,DMKU3-1042	0.609
KLMA_50191	CATTAGCCACACGCGTCTCAGGG	B0399,DMKU3-1042,KCTC 17555,CBS4857,IIPE453,DMB1,NBRC1777,UFS-Y2791	0.609
KLMA_50191	TAGGGCCTGGTGCACTAGACTGG	UFS-Y2791,KCTC 17555,CBS4857,IIPE453,DMB1,NBRC1777,DMKU3-1042	0.609
KLMA_50191	TTGGTCTACGCAGATAGATCCGG	B0399,KCTC 17555,CBS4857,IIPE453,DMB1,NBRC1777,DMKU3-1042	0.522
KLMA_50191	ACTGTCCCAGTACTCCAATCCGG	B0399,DMKU3-1042,KCTC 17555,CBS4857,IIPE453,DMB1,NBRC1777,UFS-Y2791	0.565
KLMA_50191	ATTGCCGCAATGTACCCTGACGG	B0399,UFS-Y2791	0.565
KLMA_50191	GGAAAATAGAACCAGTGTATGGG	KCTC 17555,CBS4857,IIPE453,DMB1,NBRC1777,DMKU3-1042	0.435
KLMA_50191	AGTATTGGTAAGTGCGCTATTGG	CBS4857,IIPE453,DMKU3-1042,NBRC1777	0.435
KLMA_50191	GGGCGAAGTTGTAAGACTCTAGG	B0399,DMKU3-1042,KCTC 17555,CBS4857,IIPE453,DMB1,NBRC1777,UFS-Y2791	0.522
KLMA_50191	ATCATTTGCACAAACTACAAGGG	CBS4857,B0399,IIPE453,DMKU3-1042,DMB1	0.391
KLMA_50191	CGGCAATGGCTGTCGAATTCTGG	KCTC 17555,CBS4857,IIPE453,DMB1,NBRC1777,DMKU3-1042	0.565
KLMA_50191	GCATTAGCCACACGCGTCTCAGG	B0399,DMKU3-1042,KCTC 17555,CBS4857,IIPE453,DMB1,NBRC1777,UFS-Y2791	0.609
KLMA_50191	CTGCCTGGAGACGAACCGTGGGG	KCTC 17555,CBS4857,IIPE453,DMB1,NBRC1777,DMKU3-1042	0.696
KLMA_50191	ATATCCAGGCAGCCGCATTCGGG	CBS4857,B0399,NBRC1777,KCTC 17555	0.609
KLMA_50191	TCACTGCAGTAATACAGACTTGG	KCTC 17555,CBS4857,IIPE453,DMB1,NBRC1777,DMKU3-1042	0.435
KLMA_50191	CTGTCCCAGTACTCCAATCCGGG	B0399,KCTC 17555,CBS4857,IIPE453,DMB1,NBRC1777,DMKU3-1042	0.609
KLMA_50191	TAGCAACGGTCAAAGCGAATAGG	CBS4857,B0399,UFS-Y2791,NBRC1777,KCTC 17555	0.478
KLMA_50191	TTCTGCCTGAAGACGAACCGTGG	B0399,UFS-Y2791	0.565
KLMA_50191	ATATCCAGGCAGCCGCATTTGGG	IIPE453,DMKU3-1042,DMB1	0.565
KLMA_50191	GAAACTGTGGCATGGTGTATCGG	CBS4857,IIPE453,DMB1	0.522
KLMA_50191	ACGTTCCAGTCATCATCATCGGG	B0399,KCTC 17555,CBS4857,IIPE453,DMB1,NBRC1777,DMKU3-1042	0.522
KLMA_50191	GAAGCCGCCGTTATGGCCTTTGG	B0399,UFS-Y2791	0.609
KLMA_50191	GGAACCAAAGGCCATAACGGCGG	B0399,KCTC 17555,IIPE453,DMB1,NBRC1777,UFS-Y2791	0.609
KLMA_50191	TCTATCCTCGGCTGTAAGTTGGG	B0399,DMKU3-1042,KCTC 17555,CBS4857,IIPE453,DMB1,NBRC1777,UFS-Y2791	0.522
KLMA_50191	TCTGCCTGGAGACGAACCGTGGG	CBS4857,IIPE453,DMB1	0.652
KLMA_50191	CTGCCTGAAGACGAACCGTGGGG	B0399,UFS-Y2791	0.652
KLMA_50191	AGAGCCTCCCTCTTGGCCCTAGG	B0399,KCTC 17555,CBS4857,IIPE453,DMB1,NBRC1777,DMKU3-1042	0.652
KLMA_50191	TACAAGGGACACTGCTAGATGGG	B0399,KCTC 17555,CBS4857,IIPE453,DMB1,NBRC1777,DMKU3-1042	0.522
KLMA_50191	CTTCCCCAGTGCGGAAGCTAAGG	B0399,KCTC 17555,CBS4857,IIPE453,DMB1,NBRC1777,DMKU3-1042	0.609
KLMA_50191	CTTACAGAGACACCCGAATGCGG	KCTC 17555,B0399	0.565
KLMA_50191	CACTGCAGTAATACAGACTTGGG	KCTC 17555,CBS4857,IIPE453,DMB1,NBRC1777,DMKU3-1042	0.478
KLMA_50191	GGACCCCACGGTTCGTCTCCAGG	KCTC 17555,CBS4857,IIPE453,DMB1,NBRC1777,DMKU3-1042	0.696
KLMA_50191	GGTAGACCCTGAGACGCGTGTGG	B0399,KCTC 17555,CBS4857,IIPE453,DMB1,NBRC1777,DMKU3-1042	0.652
KLMA_50191	TTTAGTGCGTTTACTAGGTATGG	B0399,KCTC 17555,CBS4857,IIPE453,DMB1,NBRC1777,DMKU3-1042	0.391
KLMA_50191	TGAAGATTGCATGGTAGCAACGG	B0399,DMKU3-1042,KCTC 17555,CBS4857,IIPE453,DMB1,NBRC1777,UFS-Y2791	0.478
KLMA_50191	CCAACGTTGGGCAAACTGCTGGG	B0399,DMKU3-1042,KCTC 17555,CBS4857,IIPE453,DMB1,NBRC1777,UFS-Y2791	0.609
KLMA_50191	TTTATCAGGACCATCTAAGATGG	B0399,DMKU3-1042,KCTC 17555,CBS4857,IIPE453,DMB1,NBRC1777,UFS-Y2791	0.391
KLMA_50191	GTCTATCCTCGGCTGTAAGTTGG	B0399,DMKU3-1042,KCTC 17555,CBS4857,IIPE453,DMB1,NBRC1777,UFS-Y2791	0.522
KLMA_50191	CAACCTTGTCGAGCAATTAGCGG	B0399,DMKU3-1042,KCTC 17555,CBS4857,IIPE453,DMB1,NBRC1777,UFS-Y2791	0.522
KLMA_50191	TGTCCGCTAATTGCTCGACAAGG	B0399,DMKU3-1042,KCTC 17555,CBS4857,IIPE453,DMB1,NBRC1777,UFS-Y2791	0.522
KLMA_50191	GCTAGGCCAAACCATGCAAGTGG	B0399,KCTC 17555,CBS4857,IIPE453,DMB1,NBRC1777,DMKU3-1042	0.565
KLMA_50191	AGGGTCTACCAACGCCTGTAGGG	B0399,UFS-Y2791	0.609
KLMA_50191	GACACCCAAATGCGGCTGCCTGG	IIPE453,DMKU3-1042,DMB1	0.652
KLMA_50191	AATAGCGCACTTACCAATACTGG	CBS4857,IIPE453,DMKU3-1042,DMB1,NBRC1777	0.435
KLMA_50191	AGCGGTTAGTCTGACCACCTTGG	CBS4857,IIPE453,KCTC 17555	0.565
KLMA_50191	AGGTTGCTACCAATTGCTCATGG	B0399,KCTC 17555,CBS4857,IIPE453,DMB1,NBRC1777,DMKU3-1042	0.478
KLMA_50191	GTAACCTAGGGCCAAGAGGGAGG	CBS4857,B0399,DMKU3-1042,DMB1,KCTC 17555	0.609
KLMA_50191	ACTGGGTAGTAGTTGTATATTGG	KCTC 17555,B0399,IIPE453,NBRC1777	0.391
KLMA_50190	ATTGAATCCTTAGGCCAAAGCGG	CBS4857,B0399,IIPE453,DMB1,KCTC 17555	0.478
KLMA_50190	ATCTGAAAGACCGCTACAAGTGG	IIPE453,DMKU3-1042,DMB1	0.478
KLMA_50190	ACATCTGTTAGTATGAGAGGCGG	CBS4857,B0399,IIPE453,DMB1,KCTC 17555	0.478
KLMA_50190	GTATGAGAGGCGGGTTTGCGCGG	CBS4857,IIPE453,DMB1	0.652
KLMA_50190	CCCAGGCGTCCCACTTGTAGCGG	CBS4857,IIPE453,DMKU3-1042,DMB1,KCTC 17555	0.696
KLMA_50190	TGGCCTAAGGATTCAATAATAGG	CBS4857,B0399,IIPE453,DMB1,KCTC 17555	0.391
KLMA_50190	CAGTCAAAGCTATATAAACACGG	CBS4857,KCTC 17555	0.391
KLMA_50190	CATCTGTTAGTATGAGAGGCGGG	B0399,KCTC 17555,CBS4857,IIPE453,DMB1,UFS-Y2791	0.522
KLMA_50190	CCTGAAAGACCGCTACAAGTGGG	CBS4857,B0399,KCTC 17555	0.565
KLMA_50190	CCGCTACAAGTGGGACGCCTGGG	CBS4857,IIPE453,DMKU3-1042,DMB1,KCTC 17555	0.696
KLMA_50190	ACCTGAAAGACCGCTACAAGTGG	CBS4857,B0399,KCTC 17555	0.522
KLMA_50190	ATTGTTGCTCGGCATCTTCCTGG	CBS4857,UFS-Y2791	0.522
KLMA_50190	CCCACTTGTAGCGGTCTTTCAGG	CBS4857,B0399,KCTC 17555	0.565
KLMA_20565	TGGCAGACTCACAAGCAGAACGG	B0399,KCTC 17555,CBS4857,IIPE453,DMB1,NBRC1777,DMKU3-1042	0.565
KLMA_20565	TATTGTTAGAGGTCAGGTCGTGG	B0399,KCTC 17555,CBS4857,IIPE453,DMB1,NBRC1777	0.478
KLMA_20565	AAAGGACAAAGATGGGGCTGGGG	B0399,DMB1	0.565
KLMA_20565	CGTACGCAATCTGTTCACCTTGG	B0399,KCTC 17555,CBS4857,IIPE453,DMB1,NBRC1777,DMKU3-1042	0.522
KLMA_20565	AAGGGTTTACAACGTTATCTGGG	B0399,UFS-Y2791,CBS4857,IIPE453,DMB1,NBRC1777,DMKU3-1042	0.435
KLMA_20565	ATAGCGTTGGTGTTAACAGAAGG	KCTC 17555,B0399	0.435
KLMA_20565	GAGTCTGCCACCTTTGTAATTGG	B0399,KCTC 17555,IIPE453,DMB1,NBRC1777,DMKU3-1042	0.478
KLMA_40100	CTGAGTGATCGTGTGGGAAAGGG	B0399,CBS4857,IIPE453,DMB1,NBRC1777,UFS-Y2791	0.565
KLMA_40100	AGAGCGCACAGCTCCTGAAGGGG	B0399,KCTC 17555,CBS4857,IIPE453,DMB1,NBRC1777,DMKU3-1042	0.652
KLMA_40100	ACGACAGGACCGCCAGATGGTGG	B0399,CBS4857,IIPE453,DMB1,NBRC1777,UFS-Y2791	0.652
KLMA_40100	CACCGAACTTTAATCATGGTGGG	B0399,KCTC 17555,CBS4857,IIPE453,DMB1,NBRC1777,DMKU3-1042	0.478
KLMA_40100	GCTGAACTATGACTACATGGTGG	B0399,DMKU3-1042,KCTC 17555,CBS4857,IIPE453,DMB1,NBRC1777,UFS-Y2791	0.478
KLMA_40100	CAACTCTAGGAGAGGTTCGGTGG	KCTC 17555,IIPE453,DMKU3-1042,NBRC1777	0.565
KLMA_40100	GAGCGCACAGCTCCTGAAGGGGG	B0399,KCTC 17555,CBS4857,IIPE453,DMB1,NBRC1777,DMKU3-1042	0.696
KLMA_40100	CGTAATCTCGGAGAGTTGATCGG	KCTC 17555,CBS4857,IIPE453,DMB1,NBRC1777,DMKU3-1042	0.522
KLMA_40100	CGGTTAACTTGCTCTCTAGAGGG	CBS4857,B0399,DMKU3-1042,NBRC1777,KCTC 17555	0.522
KLMA_40100	GTTTATGCCCTCTGCTACTTGGG	B0399,KCTC 17555,CBS4857,IIPE453,DMB1,NBRC1777,DMKU3-1042	0.522
KLMA_40100	TCACATATAATGCAGGCTCCAGG	B0399,KCTC 17555,CBS4857,DMB1,NBRC1777,DMKU3-1042	0.478
KLMA_40100	CATCTGCGGCTCTAGGTGAAAGG	B0399,KCTC 17555,CBS4857,IIPE453,DMB1,NBRC1777,DMKU3-1042	0.565
KLMA_40100	ACGAACTGGCAACTTCTAGAGGG	KCTC 17555,CBS4857,IIPE453,DMB1,NBRC1777,DMKU3-1042	0.522
KLMA_40100	AGAACGTAGAGGTCCCTCCAAGG	B0399,DMB1	0.565
KLMA_40100	TCCACCTTCACATATAATGCAGG	KCTC 17555,IIPE453,DMKU3-1042	0.435
KLMA_40100	GTAATCTCGGAGAGTTGATCGGG	KCTC 17555,CBS4857,IIPE453,DMB1,NBRC1777,DMKU3-1042	0.522
KLMA_40100	CTACCGATGTTCAATGGAGGAGG	CBS4857,IIPE453,NBRC1777,DMB1,KCTC 17555	0.522
KLMA_40100	TTCCCACACGATCACTCAGGAGG	B0399,DMKU3-1042,KCTC 17555,CBS4857,IIPE453,DMB1,NBRC1777,UFS-Y2791	0.565
KLMA_40100	CCCAGTGCCTGCACTGAATGTGG	B0399,DMKU3-1042,KCTC 17555,CBS4857,IIPE453,DMB1,NBRC1777,UFS-Y2791	0.609
KLMA_40100	GTGATCGTGTGGGAAAGGGTTGG	B0399,IIPE453,UFS-Y2791	0.565
KLMA_40100	TGTACATTTGATCTCTGCTAGGG	NBRC1777,IIPE453,DMKU3-1042,DMB1	0.435
KLMA_40100	TTCCGAGTCTGTCAAACTGGCGG	B0399,KCTC 17555,CBS4857,IIPE453,DMB1,NBRC1777,DMKU3-1042	0.565
KLMA_40100	GAGGTGCTAAGTTTAGCTGTGGG	B0399,KCTC 17555,CBS4857,IIPE453,DMB1,NBRC1777,DMKU3-1042	0.522
KLMA_40100	GGCCGCCAGTTTGACAGACTCGG	B0399,KCTC 17555,CBS4857,IIPE453,DMB1,NBRC1777,DMKU3-1042	0.652
KLMA_40100	ATACAAAGTCGCAGCTTCCGCGG	B0399,KCTC 17555,CBS4857,IIPE453,DMB1,NBRC1777,DMKU3-1042	0.565
KLMA_40100	ACTATGACTACATGGTGGAATGG	B0399,KCTC 17555,CBS4857,IIPE453,DMB1,NBRC1777,DMKU3-1042	0.435
KLMA_40100	GCGGTTAACTTGCTCTCTAGAGG	B0399,KCTC 17555,CBS4857,IIPE453,DMB1,NBRC1777,DMKU3-1042	0.522
KLMA_40100	TATTGTCTAACAATGGCCTATGG	CBS4857,IIPE453,NBRC1777	0.391
KLMA_70139	GAGTGATAGTTACGGTGGTATGG	KCTC 17555,CBS4857,IIPE453,DMB1,NBRC1777,DMKU3-1042	0.478
KLMA_70139	CCCAGGTTCAATTGTGTGATAGG	UFS-Y2791,KCTC 17555,CBS4857,IIPE453,DMB1,NBRC1777,DMKU3-1042	0.478
KLMA_70139	TTAATCAAGATTCCCGACAGAGG	KCTC 17555,CBS4857,IIPE453,DMB1,NBRC1777,DMKU3-1042	0.435
KLMA_70139	CGGGTCGAGAATTCCAAATGTGG	CBS4857,B0399,IIPE453,DMB1,KCTC 17555	0.522
KLMA_70139	ACGTTGCCAATGGTTATATCGGG	B0399,KCTC 17555,CBS4857,IIPE453,DMB1,NBRC1777,DMKU3-1042	0.478
KLMA_70139	CGACAATCCGGAGGGAGGTACGG	CBS4857,B0399,IIPE453,DMKU3-1042,DMB1	0.652
KLMA_70139	GCGTGCAACTAATATAACGGTGG	B0399,KCTC 17555,CBS4857,IIPE453,DMB1,NBRC1777,DMKU3-1042	0.478
KLMA_70139	ATTCTAGCGGGAGCGAGTTCTGG	KCTC 17555,CBS4857,IIPE453,DMB1,NBRC1777,DMKU3-1042	0.565
KLMA_70139	GGGAACATCGGCAAACTAATTGG	CBS4857,IIPE453,KCTC 17555	0.478
KLMA_70139	TGAGGAACGGGAAAGCAGGCTGG	IIPE453,DMKU3-1042,DMB1	0.609
KLMA_70139	TGTTTACCGATTATGTAAAGTGG	NBRC1777,B0399,IIPE453,DMKU3-1042,DMB1	0.348
KLMA_70139	ATCCGGAATGGACGAAATGACGG	B0399,DMKU3-1042,KCTC 17555,CBS4857,IIPE453,DMB1,NBRC1777,UFS-Y2791	0.522
[truncated: 101,173 more rows]
